# Supplementary material for: MSX2 suppression through inhibition of TGFβ signaling enhances hematopoietic differentiation of human embryonic stem cells
Source: Stem Cell Res Ther. 2020 Apr 5;11:147. doi: 10.1186/s13287-020-01653-3 (PMC7132876; doi:10.1186/s13287-020-01653-3)
Supplement: Supplementary file 2 — Additional file 2 : Supplementary Table S1- S5. Supplementary Table S1: The sequences for CRISPR sgRNAs and genotyping primers. Supplementary Table S2: The source of fluorochrome-conjugated antibodies used in flow cytometry. Supplementary Table S3: The primers used for real-time PCR. Supplementary Table S4: The primers used for CHIP-qPCR. Supplementary Table S5: RNA-seq of CD31+ endothelial cells derived from WT and MSX2−/− hESCs. [file 13287_2020_1653_MOESM2_ESM.zip › Table S5.xlsx]

## Sheet: Sheet2
Supplementary Table S5 RNA-seq of CD31+ endothelial cells derived from WT and MSX2 KO hESCs
		WT-1	WT-2	MSX2-/- 1#-1	MSX2-/- 1#-2	MSX2-/- 2#-1	MSX2-/- 2#-2	log2FoldChange	pvalue
ENSG00000000003.14	TSPAN6	26.8011	25.4674	23.9393	25.4347	23.4158	25.5678	-0.00140364	0.995681
ENSG00000000005.5	TNMD	0	0	0	0.0440708	0	0.0379759	-0.13763	0.978029
ENSG00000000419.12	DPM1	23.3639	24.5079	23.7204	30.0723	22.3387	33.3894	0.123909	0.740624
ENSG00000000457.13	SCYL3	3.34973	3.59144	2.7643	3.65893	3.07813	3.35969	0.161599	0.650807
ENSG00000000460.16	C1orf112	7.37588	9.63413	13.3298	18.0224	10.891	21.7646	0.755276	0.104125
ENSG00000000938.12	FGR	0.373433	0.448879	0.387963	0.376908	0.292091	0.437955	0.65069	0.510242
ENSG00000000971.15	CFH	0.898095	0.888267	1.43934	1.58653	1.16598	0.330363	-0.0873295	0.901703
ENSG00000001036.13	FUCA2	28.0637	23.651	27.9248	23.9618	26.3884	24.7477	0.0981496	0.702244
ENSG00000001084.10	GCLC	11.7007	11.2946	10.2837	12.5898	9.46918	13.2691	-0.1004	0.767824
ENSG00000001167.14	NFYA	16.9976	17.4631	19.2908	20.7078	19.4575	20.155	0.00584002	0.981198
ENSG00000001460.17	STPG1	5.84656	2.36743	6.11301	2.54052	6.59664	3.01709	0.127413	0.82604
ENSG00000001461.16	NIPAL3	7.37086	4.99057	9.14885	4.41743	9.99875	4.88256	0.230475	0.621168
ENSG00000001497.16	LAS1L	16.0297	17.1792	16.8406	19.3898	16.163	18.6764	-0.00789935	0.978003
ENSG00000001561.6	ENPP4	2.17015	0.996157	1.24503	1.13457	1.46724	0.863114	-0.448017	0.399235
ENSG00000001617.11	SEMA3F	43.2067	30.9714	46.4509	25.5704	44.5764	28.9188	-0.0641833	0.864698
ENSG00000001626.14	CFTR	0	0.128215	0.29622	0.618112	0.380712	0	0.679972	0.60656
ENSG00000001629.9	ANKIB1	10.3738	8.53872	8.65132	8.68471	8.06311	10.3126	-0.206261	0.422851
ENSG00000001630.15	CYP51A1	24.4805	43.7072	24.9813	28.7947	18.5289	35.5694	-0.180593	0.728488
ENSG00000001631.15	KRIT1	14.4588	18.593	12.3416	18.9126	13.3722	17.5253	-0.0465724	0.88975
ENSG00000002016.17	RAD52	6.13863	5.81147	8.53338	5.48348	8.17233	6.55869	0.0402647	0.917961
ENSG00000002079.14	MYH16	0	0	0	0	0	0.273718	0.845446	0.717064
ENSG00000002330.13	BAD	42.5631	30.4336	45.1362	26.2187	44.2947	33.1132	0.165498	0.663643
ENSG00000002549.12	LAP3	24.5329	30.6924	18.5615	33.1688	16.9397	33.918	-0.15645	0.731787
ENSG00000002586.18	CD99	0	0	0	0	0	0	-2.60426	0.59437
ENSG00000002587.9	HS3ST1	1.54367	10.9192	6.33615	32.3371	7.3467	39.4707	1.43909	0.33921
ENSG00000002726.20	AOC1	0.0458017	0.030763	0.237778	0.142617	0.0201912	0.0186139	-2.71144	0.0867762
ENSG00000002745.12	WNT16	0.0333573	0.0458163	0.240159	0.345265	0.336898	0.339091	6.51539	0.00028377
ENSG00000002746.14	HECW1	0.00980271	0.0286734	0.024934	0.0246576	0.252601	0	0.0197157	0.993029
ENSG00000002822.15	MAD1L1	24.6988	27.1918	20.8349	32.7362	22.1895	31.6486	0.139371	0.690276
ENSG00000002834.17	LASP1	61.9389	65.3519	79.2281	67.5086	77.9951	72.9564	0.215634	0.366535
ENSG00000002919.14	SNX11	9.73623	11.8679	9.31742	11.6031	8.57544	11.1199	-0.207044	0.610791
ENSG00000002933.7	TMEM176A	1.30087	0.658889	1.66201	2.96883	0.847307	0.435195	-1.31084	0.184036
ENSG00000003056.7	M6PR	45.6461	48.6533	47.138	59.7229	48.6008	64.0352	0.213794	0.517536
ENSG00000003096.14	KLHL13	0.994411	0.593647	0.816802	0.300991	0.888278	0.394914	-0.235993	0.735392
ENSG00000003137.8	CYP26B1	0.20995	0.0469523	0.357492	2.16233	0.729777	3.7576	5.47237	7.33e-07
ENSG00000003147.17	ICA1	60.7473	44.3009	46.6415	39.5841	33.7062	27.9824	-0.253334	0.380012
ENSG00000003249.13	DBNDD1	9.25224	2.8472	9.21074	2.11212	11.7597	1.70606	0.0166249	0.99023
ENSG00000003393.14	ALS2	10.1673	7.52733	10.2335	7.53083	11.3296	9.17551	0.00623864	0.984536
ENSG00000003400.14	CASP10	3.69589	2.86175	3.99185	1.81728	2.85458	2.17398	-0.0343713	0.943581
ENSG00000003402.19	CFLAR	109.592	102.524	153.762	139.089	138.55	140.691	0.285976	0.248934
ENSG00000003436.15	TFPI	470.698	423.238	322.452	394.293	309.832	386.187	-0.385282	0.204111
ENSG00000003509.15	NDUFAF7	8.38015	6.71379	5.83165	8.11345	7.74625	6.59364	-0.167	0.604887
ENSG00000003756.16	RBM5	78.0703	64.1296	62.7484	46.0028	66.947	50.3137	-0.317878	0.324656
ENSG00000003987.13	MTMR7	0.272791	0.220318	0.282779	0.241391	0.182231	0.147629	0.0737892	0.923704
ENSG00000003989.17	SLC7A2	2.87629	3.1672	3.08245	2.83563	2.45442	2.55583	-0.25423	0.428931
ENSG00000004059.10	ARF5	200.968	191.466	158.55	136.446	166.455	137.187	-0.34723	0.175322
ENSG00000004139.13	SARM1	2.73857	1.09887	1.16929	1.1351	1.29215	1.43666	0.199856	0.524728
ENSG00000004142.11	POLDIP2	32.9643	44.8672	34.5987	52.8443	31.381	54.1367	0.11835	0.781722
ENSG00000004399.12	PLXND1	749.703	688.251	738.705	555.977	699.405	544.169	-0.230593	0.37409
ENSG00000004455.16	AK2	56.042	55.2392	48.9182	59.2933	46.6823	69.5899	0.00299859	0.992809
ENSG00000004468.12	CD38	0.2973	0.242889	0.0313363	0.00877221	0.0346545	0	-4.66639	0.0264144
ENSG00000004478.7	FKBP4	49.2082	25.217	50.8418	32.9055	44.7758	38.077	0.314576	0.406785
ENSG00000004487.15	KDM1A	49.8658	49.9129	47.913	46.7429	48.5636	51.545	0.0260773	0.916202
ENSG00000004534.14	RBM6	77.9038	54.9111	63.2263	51.3616	70.7096	47.9661	-0.198304	0.484048
ENSG00000004660.14	CAMKK1	5.98402	4.49699	5.30804	3.24292	5.89035	2.86169	-0.290159	0.484648
ENSG00000004700.15	RECQL	17.0773	25.1937	18.9575	17.6995	18.9658	20.9062	-0.215765	0.504668
ENSG00000004766.15	VPS50	7.55551	7.15458	4.80216	7.20821	5.9038	3.45082	-0.195306	0.548931
ENSG00000004776.12	HSPB6	2.13647	1.37177	2.2445	1.68229	2.61774	2.08667	0.34354	0.527333
ENSG00000004777.18	ARHGAP33	10.5362	102.685	4.76998	3.46336	8.03228	4.79524	-0.341552	0.457576
ENSG00000004779.9	NDUFAB1	49.5147	57.1314	51.7536	59.3546	54.2982	70.8188	0.129194	0.699781
ENSG00000004799.7	PDK4	0.783982	0.0799881	0.504338	0.30055	0.666138	0.0435494	-0.409142	0.798806
ENSG00000004809.13	SLC22A16	0	0	0	0	0	0	NA	NA
ENSG00000004838.13	ZMYND10	0.868794	0.154391	0.160072	0.198008	0.616942	0.421363	0.296572	0.777684
ENSG00000004846.16	ABCB5	0.0247869	0	0	0.035916	0	0.0205536	2.29499	0.639043
ENSG00000004848.7	ARX	0.0552278	0.033817	0.0155889	0.036292	0	0.0155968	-2.16336	0.489168
ENSG00000004864.13	SLC25A13	15.7655	21.861	11.6409	20.0107	11.7624	21.3398	-0.443142	0.273656
ENSG00000004866.20	ST7	4.87023	6.98249	4.76452	9.19902	5.59455	9.81828	0.387027	0.451431
ENSG00000004897.11	CDC27	27.1042	33.9787	23.6872	29.3198	22.4855	33.0937	-0.030474	0.939342
ENSG00000004939.13	SLC4A1	0.0133896	0	0.241312	0.0279201	0.0379856	0.0346998	-0.156568	0.969428
ENSG00000004948.13	CALCR	0.0285973	0.0299301	0.2294	0.192496	0.0787373	0.111216	5.11388	0.0178371
ENSG00000004961.14	HCCS	14.1802	17.8101	16.8767	19.5146	14.2022	23.1066	0.131555	0.747314
ENSG00000004975.11	DVL2	53.3176	48.5094	49.8309	39.1284	51.8212	41.3641	-0.118675	0.649768
ENSG00000005001.9	PRSS22	0.107712	0	0.493391	0.0530429	0.849892	0.0363797	1.7563	0.467753
ENSG00000005007.12	UPF1	35.6179	38.7906	30.4208	43.5314	37.5597	38.3096	-0.0326813	0.9113
ENSG00000005020.12	SKAP2	8.38744	7.97482	3.68032	5.76045	5.67419	4.66297	-0.644755	0.0484381
ENSG00000005022.5	SLC25A5	160.498	164.854	196.842	197.361	191.082	207.648	0.269352	0.289456
ENSG00000005059.15	MCUB	64.5902	36.0561	15.7121	17.648	17.026	16.8206	-1.37509	0.00061252
ENSG00000005073.5	HOXA11	0.497252	0.739608	0.229065	0.129287	0.468198	0.08705	-1.09981	0.270524
ENSG00000005075.15	POLR2J	57.3973	70.7285	61.7384	71.9823	53.3838	77.5827	0.0281191	0.93954
ENSG00000005100.12	DHX33	5.9492	11.4774	7.3082	20.7371	6.82308	21.1033	0.592506	0.337741
ENSG00000005102.12	MEOX1	0	0.0498475	0	0	0	0	NA	NA
ENSG00000005108.15	THSD7A	6.13676	2.34398	0.226997	0.13221	0.721849	0.613989	-2.82055	0.000198678
ENSG00000005156.11	LIG3	14.502	19.8937	17.2204	22.4943	19.5362	19.4239	0.057985	0.823756
ENSG00000005175.9	RPAP3	12.3177	8.33677	11.8829	12.0422	11.1791	11.9602	-0.12261	0.733426
ENSG00000005187.11	ACSM3	9.01547	1.63657	0.847637	0.958862	1.38404	0.566563	-2.43184	0.00208943
ENSG00000005189.19	REXO5	1.25072	1.01867	1.64521	1.39052	0.88355	1.64993	0.168027	0.73631
ENSG00000005194.14	CIAPIN1	41.1245	51.4662	36.2755	45.1078	36.9539	49.8933	-0.0724303	0.837313
ENSG00000005206.16	SPPL2B	63.1873	62.4167	60.1308	62.0109	63.1697	56.1848	-0.162274	0.533307
ENSG00000005238.19	FAM214B	11.1733	19.3444	14.2178	17.025	14.1491	18.1641	-0.0139794	0.973771
ENSG00000005243.9	COPZ2	1.09548	1.20888	1.67035	1.21247	1.60306	1.19245	0.660904	0.317647
ENSG00000005249.12	PRKAR2B	11.8696	13.3837	13.3512	14.0595	16.5992	15.7698	0.480482	0.072372
ENSG00000005302.17	MSL3	21.3357	20.3723	14.5396	17.3643	14.4225	21.5865	-0.362293	0.206898
ENSG00000005339.14	CREBBP	19.8864	29.8207	15.8429	26.2482	16.1971	24.5095	-0.230365	0.600935
ENSG00000005379.15	TSPOAP1	1.69411	0.827365	2.68669	1.3896	2.38735	1.9037	0.495699	0.23295
ENSG00000005381.7	MPO	0	0	0	0.016062	0.213744	0	NA	NA
ENSG00000005421.8	PON1	0.385047	0.292678	0.991261	0.65611	0.0576197	0	-4.13663	0.01858
ENSG00000005436.13	GCFC2	3.94226	5.37543	4.43098	6.32137	4.50799	6.61534	0.200749	0.589356
ENSG00000005448.16	WDR54	57.6058	58.2084	65.4797	48.2628	64.2102	56.0357	-0.0267819	0.923618
ENSG00000005469.11	CROT	15.2751	9.64847	11.0845	12.6059	14.3817	10.4902	-0.0993412	0.800419
ENSG00000005471.15	ABCB4	1.42603	0.37853	2.10154	0.386425	1.6903	0.286525	-0.189499	0.839427
ENSG00000005483.20	KMT2E	20.9065	13.7857	19.6161	13.4372	19.1514	14.7746	-0.134896	0.644716
ENSG00000005486.16	RHBDD2	23.9707	33.0237	23.8118	25.7777	23.6278	24.6341	-0.341688	0.282714
ENSG00000005513.9	SOX8	10.6735	14.8388	11.0024	12.2657	14.3257	11.3098	-0.0438626	0.894305
ENSG00000005700.14	IBTK	5.07232	5.31718	4.65619	6.77906	4.66989	6.5739	0.0662529	0.852167
ENSG00000005801.16	ZNF195	9.69097	9.85958	8.5292	15.4367	10.1075	15.0031	0.186721	0.632723
ENSG00000005810.17	MYCBP2	36.1424	35.8322	26.9647	33.2528	27.2136	27.8369	-0.306317	0.252956
ENSG00000005812.10	FBXL3	10.0736	10.7404	8.65371	9.44329	9.99734	10.4809	-0.061523	0.825203
ENSG00000005844.17	ITGAL	0.42378	0.0789634	0.562389	0.144695	0.116251	0.0587867	-0.579843	0.646287
ENSG00000005882.11	PDK2	14.2476	13.3557	15.0708	8.61428	15.5405	11.3101	-0.181239	0.50024
ENSG00000005884.17	ITGA3	10.3122	12.6898	40.0124	33.4105	34.2144	43.1975	1.66083	3.17e-08
ENSG00000005889.15	ZFX	3.89606	2.78257	2.77905	4.48036	2.49785	3.14605	-0.114936	0.829508
ENSG00000005893.15	LAMP2	29.5906	20.4936	25.0851	20.0635	26.227	19.5205	-0.160305	0.570391
ENSG00000005961.17	ITGA2B	26.6166	38.5353	37.5903	50.905	55.414	45.7007	0.503166	0.121365
ENSG00000005981.12	ASB4	0	0	0.0114423	0	0	0	NA	NA
ENSG00000006007.11	GDE1	18.1293	16.625	21.2976	22.6742	20.8372	22.8277	0.324349	0.21163
ENSG00000006015.17	C19orf60	62.0571	62.4399	57.7191	50.8968	54.882	54.036	-0.215341	0.411323
ENSG00000006016.10	CRLF1	1.88743	2.02786	4.70688	5.25217	5.89148	5.26256	0.859255	0.0366594
ENSG00000006025.11	OSBPL7	8.39294	6.58855	6.84731	6.02172	8.79956	4.65147	-0.0768774	0.802734
ENSG00000006042.11	TMEM98	101.251	87.7997	94.4562	95.634	77.4535	101.56	0.0203832	0.940213
ENSG00000006047.12	YBX2	9.45873	7.99168	7.40816	4.6957	10.0819	5.58905	-0.387058	0.46184
ENSG00000006059.3	KRT33A	0	0	0	0	0	0	NA	NA
ENSG00000006062.14	MAP3K14	2.24979	2.40077	1.30693	1.48997	1.42942	1.20726	-0.387574	0.296948
ENSG00000006071.12	ABCC8	0.108351	0.00947637	0	0.266209	0	0.088589	-0.159752	0.974479
ENSG00000006116.3	CACNG3	0	0	0	0	0.0156343	0	NA	NA
ENSG00000006118.14	TMEM132A	248.126	209.533	245.629	175.439	228.856	179.853	-0.113904	0.711428
ENSG00000006125.17	AP2B1	50.1198	49.0185	48.096	45.2128	48.3946	46.798	-0.169156	0.477776
ENSG00000006128.11	TAC1	0.506903	0.540857	0.399592	0.437293	0.775948	0.340703	-0.894197	0.383561
ENSG00000006194.9	ZNF263	30.582	34.5847	25.9057	28.9385	32.1158	26.1863	-0.115258	0.699921
ENSG00000006210.6	CX3CL1	4.23468	2.96614	11.3864	4.9054	9.88749	5.56714	1.02315	0.0672477
ENSG00000006282.20	SPATA20	25.7912	17.411	22.8761	12.8138	23.3021	14.059	-0.146498	0.699263
ENSG00000006283.17	CACNA1G	0.0398823	0.114281	0.0380098	0.0511247	0.0138935	0.0616064	0.197227	0.899099
ENSG00000006327.13	TNFRSF12A	6.00807	3.98632	11.5185	12.5864	14.1078	11.926	1.29914	0.000134918
ENSG00000006377.10	DLX6	0.119679	0	0.0199455	0	0.110823	0	-1.59916	0.748815
ENSG00000006432.15	MAP3K9	2.25346	0.6444	2.75571	0.580696	2.73295	0.575222	-0.00982024	0.991441
ENSG00000006451.7	RALA	92.5697	100.302	55.929	71.3636	58.0404	66.0269	-0.638758	0.0148732
ENSG00000006453.13	BAIAP2L1	1.81508	0.602422	2.56341	0.43604	2.07	1.04827	0.855316	0.273433
ENSG00000006459.10	KDM7A	3.34806	5.8153	3.23101	4.20792	3.0468	3.30617	-0.0999605	0.726371
ENSG00000006468.13	ETV1	11.3134	7.06346	4.07438	2.55618	4.29423	2.08771	-0.907011	0.140633
ENSG00000006530.15	AGK	9.08351	10.2185	8.46616	10.3962	6.68909	12.5828	-0.0563526	0.900673
ENSG00000006534.15	ALDH3B1	0.0527561	0.533347	0.361992	0.364831	0.441704	0.130321	0.761321	0.506182
ENSG00000006555.10	TTC22	0.0156067	0	0.0215795	0.0251412	0	0	-1.5992	0.748809
ENSG00000006576.16	PHTF2	2.83945	1.91338	4.41008	2.51418	3.72948	2.72491	0.278578	0.510904
ENSG00000006606.8	CCL26	0	0	0	0	0	0	NA	NA
ENSG00000006607.13	FARP2	5.38384	5.18257	4.51588	4.66096	6.61844	5.84511	0.0650295	0.821849
ENSG00000006611.15	USH1C	0.0709403	0.305815	0.597931	0.836242	0.53809	0.725033	1.74865	0.132944
ENSG00000006625.17	GGCT	24.2571	24.7075	28.0061	28.4549	28.5965	28.4319	0.189379	0.56354
ENSG00000006634.7	DBF4	3.10613	4.75198	4.9101	5.35712	3.2226	8.16804	0.207163	0.616004
ENSG00000006638.11	TBXA2R	16.2491	38.6325	21.2328	41.4318	21.9479	37.7357	0.169982	0.757102
ENSG00000006652.13	IFRD1	16.9459	20.109	14.4977	24.5687	15.3612	25.1465	0.116271	0.78701
ENSG00000006659.12	LGALS14	0	0	0	0.0928161	0.226937	0	1.31295	0.792709
ENSG00000006695.10	COX10	5.87764	6.85258	6.35014	9.43216	7.4049	7.67461	0.221591	0.513438
ENSG00000006704.10	GTF2IRD1	13.3674	7.9088	13.5132	6.15942	15.4211	5.89651	-0.0801133	0.887201
ENSG00000006712.14	PAF1	25.8104	27.1507	22.0718	26.8792	20.372	30.9441	-0.124037	0.732866
ENSG00000006715.15	VPS41	22.8288	15.9342	13.8168	11.622	12.7553	14.262	-0.353856	0.254562
ENSG00000006740.16	ARHGAP44	1.26513	0.830404	1.92362	0.719915	2.04873	0.762323	-0.0630071	0.909558
ENSG00000006744.18	ELAC2	31.1742	49.319	35.9377	43.8173	31.6098	51.3723	-0.0359103	0.926793
ENSG00000006747.14	SCIN	0	0	0	0	0	0	NA	NA
ENSG00000006756.15	ARSD	3.7524	9.99157	3.82142	4.92434	6.41135	5.46564	-0.474142	0.20976
ENSG00000006757.11	PNPLA4	10.6711	11.305	15.0141	13.228	15.3478	14.5668	0.326407	0.301072
ENSG00000006788.13	MYH13	0.0255151	0.0234208	0	0	0	0	NA	NA
ENSG00000006831.9	ADIPOR2	14.2718	12.9334	15.2137	13.1246	17.0262	20.5866	0.159081	0.543519
ENSG00000006837.11	CDKL3	1.19698	0.690175	1.30502	0.23711	0.411522	0.345507	0.223847	0.870871
ENSG00000007001.12	UPP2	0.0490658	0.0225404	0	0	0.0225642	0	-0.882058	0.719905
ENSG00000007038.10	PRSS21	0	0	0	0	0	0	NA	NA
ENSG00000007047.14	MARK4	130.494	118.373	145.219	130.739	157.312	118.45	0.0970507	0.702882
ENSG00000007062.11	PROM1	0.886058	0.272788	0.604897	0.598516	2.00406	0.0803537	1.80243	0.186962
ENSG00000007080.10	CCDC124	133.849	128.243	138.561	130.575	138.583	136.84	0.0496819	0.836234
ENSG00000007129.17	CEACAM21	12.8562	7.56473	14.3869	6.47916	15.233	6.28099	-0.128793	0.833176
ENSG00000007168.12	PAFAH1B1	27.8426	27.0002	32.1111	32.8217	29.3707	30.3466	-0.00311446	0.991323
ENSG00000007171.16	NOS2	1.16767	2.08774	7.09428	4.07137	5.46761	5.2044	1.59636	0.000136929
ENSG00000007174.17	DNAH9	0	0.153605	0.197905	0.407131	0.153563	0.310942	2.55114	0.0126278
ENSG00000007202.14	KIAA0100	35.6428	40.5148	37.011	36.0255	39.4376	36.0363	-0.0367702	0.880281
ENSG00000007216.14	SLC13A2	0	0	0	0	0	0	NA	NA
ENSG00000007237.18	GAS7	0.552075	0.82847	0.581456	1.05813	1.59052	0.709716	1.0726	0.0376167
ENSG00000007255.10	TRAPPC6A	80.8904	94.2381	76.3402	75.1508	74.6492	75.4696	-0.284184	0.31928
ENSG00000007264.14	MATK	0.159706	0.888774	0.45927	1.10073	0.508976	0.771748	1.05384	0.384502
ENSG00000007306.14	CEACAM7	0	0	0	0	0	0	NA	NA
ENSG00000007312.12	CD79B	16.7876	9.75305	21.8461	11.2816	16.9181	12.4762	0.294711	0.495722
ENSG00000007314.12	SCN4A	1.95345	0.381225	0.544843	0.125732	0.761866	0.124135	-1.29156	0.122795
ENSG00000007341.18	ST7L	5.93474	12.3863	9.6864	12.3437	7.98314	14.1502	0.0914909	0.845011
ENSG00000007350.16	TKTL1	0.27626	0.283211	0.282907	0.29897	0.019191	0	-3.57156	0.0971186
ENSG00000007372.21	PAX6	1.30555e-125	1.05808e-31	0.0779454	0.0114832	0.0106819	0.00986364	0.971115	0.560359
ENSG00000007376.7	RPUSD1	22.5238	38.49	21.5548	43.0096	24.4554	43.0871	0.0970051	0.854799
ENSG00000007384.15	RHBDF1	24.8602	16.7774	31.0525	23.608	36.3203	23.2276	0.612028	0.0674229
ENSG00000007392.16	LUC7L	59.0353	56.1173	52.8955	54.3807	53.8765	50.1052	-0.247414	0.359909
ENSG00000007402.11	CACNA2D2	2.65673	2.86003	3.43999	2.87418	3.56623	3.06814	0.334731	0.284336
ENSG00000007516.13	BAIAP3	36.1112	12.9331	25.9886	7.69596	28.9967	7.29864	-0.472607	0.282871
ENSG00000007520.3	TSR3	54.2455	65.2858	43.6805	55.0718	48.8052	57.3372	-0.189733	0.523362
ENSG00000007541.16	PIGQ	50.5626	49.4541	36.5753	41.7686	46.3226	44.5305	-0.197478	0.483908
ENSG00000007545.15	CRAMP1	10.0359	13.0711	7.95903	12.9676	10.1073	9.98147	-0.290064	0.334951
ENSG00000007866.19	TEAD3	9.56688	2.43029	15.6464	7.38974	16.6126	8.01452	1.00903	0.102083
ENSG00000007908.15	SELE	19.1272	18.7197	74.5218	65.4527	38.9672	90.1121	1.79023	3.84e-05
ENSG00000007923.15	DNAJC11	20.7594	30.681	20.1415	34.5694	22.6073	39.4321	0.140015	0.750246
ENSG00000007933.12	FMO3	1.35028	0.57435	1.21704	2.43218	0.484844	0	-4.23396	0.000492891
ENSG00000007944.14	MYLIP	9.54179	10.7243	23.2991	25.2026	21.7401	24.5596	1.26451	1.62e-05
ENSG00000007952.17	NOX1	0.0327127	0	0.0188894	0.238361	0	0.0277446	-0.121361	0.943123
ENSG00000007968.6	E2F2	0.0683132	0.116462	0.0413715	0.160275	0.0626194	0.049577	-0.684626	0.561312
ENSG00000008018.8	PSMB1	93.8242	104.081	94.8051	109.461	99.883	120.323	0.0999552	0.731766
ENSG00000008056.13	SYN1	0.518502	0.27077	0.702839	0.505284	0.70258	0.810851	1.08251	0.141592
ENSG00000008083.13	JARID2	18.3309	12.6084	14.1143	11.8665	15.5036	11.5245	-0.205868	0.517311
ENSG00000008086.11	CDKL5	2.36131	1.89852	2.02704	1.91426	2.94312	2.14888	-0.560334	0.172963
ENSG00000008118.9	CAMK1G	0.150538	0	0.273341	0	0.589121	0.0187252	5.18471	0.0580556
ENSG00000008128.22	CDK11A	41.4214	28.8154	38.4359	24.4083	40.5921	27.0401	0.499853	0.506369
ENSG00000008130.15	NADK	72.6351	68.7029	78.8622	66.6002	74.6619	79.0331	0.107126	0.659957
ENSG00000008196.12	TFAP2B	0.0842415	0	0.0296049	0	0.0319945	0	4.48559	0.251016
ENSG00000008197.4	TFAP2D	0	0	0	0	0	0	NA	NA
ENSG00000008226.19	DLEC1	0.251323	0.235873	0.34752	0.0773947	0.153052	0.0726293	-0.116014	0.777013
ENSG00000008256.15	CYTH3	10.8626	7.40287	9.30844	6.65685	10.0023	6.13844	-0.0629257	0.865479
ENSG00000008277.14	ADAM22	2.30207	1.04334	1.70805	0.777627	1.44457	0.48444	-0.510281	0.495093
ENSG00000008282.8	SYPL1	25.6673	25.7979	25.3954	24.1075	24.5594	26.8039	0.0102655	0.970334
ENSG00000008283.15	CYB561	33.9827	42.1708	29.8072	64.6664	39.4032	70.611	0.388586	0.402972
ENSG00000008294.20	SPAG9	24.8235	24.5492	22.5321	23.0315	22.8097	20.067	-0.198668	0.417592
ENSG00000008300.16	CELSR3	6.34064	4.84741	7.30848	5.0199	8.20379	4.5603	0.0809731	0.819886
ENSG00000008311.14	AASS	9.7718	5.46972	7.75603	5.23487	8.48472	5.02871	-0.142289	0.723977
ENSG00000008323.15	PLEKHG6	1.25898	0.517762	2.67197	0.527578	3.10467	0.934706	1.0629	0.211726
ENSG00000008324.11	SS18L2	26.3368	15.4355	23.8434	17.8559	28.3557	17.7172	0.050189	0.888031
ENSG00000008382.15	MPND	19.9678	17.0173	15.0555	12.0878	15.4825	12.8126	-0.36943	0.186356
ENSG00000008394.12	MGST1	25.8264	16.6778	29.256	18.1243	24.447	18.0108	0.0665525	0.853999
ENSG00000008405.11	CRY1	25.9774	42.4492	39.4777	31.7859	36.5578	34.2601	-0.0641445	0.840535
ENSG00000008438.4	PGLYRP1	0.105499	0.0974247	0.0882203	0	0	0.0899604	-0.46184	0.776484
ENSG00000008441.16	NFIX	0.827385	0.832628	1.32028	1.461	0.727978	1.17544	0.492443	0.376739
ENSG00000008513.14	ST3GAL1	5.13657	15.0485	9.81038	14.7656	10.7604	16.2588	0.317587	0.516707
ENSG00000008516.16	MMP25	8.96264	8.48233	3.93832	2.16423	6.28009	1.34729	-1.22798	0.0111656
ENSG00000008517.16	IL32	37.151	38.5731	40.2217	41.3462	28.326	36.2069	-0.262087	0.359498
ENSG00000008710.19	PKD1	33.2253	41.0761	34.2725	37.8041	39.5872	28.8408	-0.236221	0.370925
ENSG00000008735.13	MAPK8IP2	0.603587	0.637846	0.56208	0.548599	0.679644	0.431141	-0.232297	0.705488
ENSG00000008838.19	MED24	59.9744	52.539	52.9237	46.5798	52.3241	49.696	-0.221891	0.371437
ENSG00000008853.16	RHOBTB2	13.4736	10.1078	8.77031	7.96697	12.5819	7.27529	-0.477113	0.115433
ENSG00000008869.11	HEATR5B	4.8003	5.66554	4.01972	5.93781	3.91275	5.37397	-0.129202	0.712606
ENSG00000008952.16	SEC62	29.2058	31.4742	29.9941	44.8813	24.6333	30.2268	-0.0313638	0.923071
ENSG00000008988.9	RPS20	1167.31	1251.73	1204.58	1293.96	1244.48	1317.65	0.019904	0.93897
ENSG00000009307.15	CSDE1	169.78	199.573	163.401	193.791	178.27	201.347	-0.067249	0.801432
ENSG00000009335.17	UBE3C	17.9887	19.617	14.9434	22.352	15.3665	23.6419	0.185538	0.650023
ENSG00000009413.15	REV3L	1.32215	1.16913	1.61649	1.52538	1.47956	1.15891	-0.0524464	0.872602
ENSG00000009694.13	TENM1	0.224946	0.104923	0.310204	0.263154	0.380416	0.219415	0.868138	0.121656
ENSG00000009709.11	PAX7	0	0	0	0	0	0	NA	NA
ENSG00000009724.16	MASP2	1.20566	0.898916	1.41411	1.82681	0.894252	0.815357	-0.37628	0.443161
ENSG00000009765.14	IYD	0.00663255	0.00608739	0.0112524	0	0	0	-2.58038	0.597887
ENSG00000009780.15	FAM76A	1.57785	2.17215	2.02274	1.77287	2.2513	1.84141	0.259714	0.637215
ENSG00000009790.14	TRAF3IP3	0.285479	0.0948676	0.414133	0.816765	0.170976	0.620215	0.921085	0.158769
ENSG00000009830.11	POMT2	10.5828	9.08162	10.4349	7.19401	8.97534	8.13607	-0.118791	0.733939
ENSG00000009844.15	VTA1	14.2689	15.1559	14.2191	17.5668	14.7828	18.1326	0.169784	0.624115
ENSG00000009950.15	MLXIPL	0.45817	0.487682	2.06412	1.31817	0.6971	0.905895	0.555391	0.400904
ENSG00000009954.10	BAZ1B	18.799	22.5307	18.9184	20.9122	16.1026	23.6769	-0.0262052	0.934996
ENSG00000010017.12	RANBP9	18.7103	17.6549	16.8792	19.0684	18.1619	17.7148	-0.0781667	0.761668
ENSG00000010030.13	ETV7	0	0	0.0693761	0.0463977	0	0	0.857859	0.800859
ENSG00000010072.15	SPRTN	4.78732	4.65961	4.24075	5.35645	3.75092	5.70351	0.109565	0.733678
ENSG00000010165.19	METTL13	13.4649	15.2784	12.7913	20.3428	12.9265	17.563	0.0883341	0.804634
ENSG00000010219.13	DYRK4	123.674	84.1797	42.778	42.422	39.7009	44.9239	-1.3081	5.02e-06
ENSG00000010244.18	ZNF207	67.7393	77.2138	58.2814	78.7426	55.8065	78.8656	0.00597506	0.982812
ENSG00000010256.10	UQCRC1	99.4283	110.98	98.1721	107.35	98.4399	105.661	0.0417089	0.876476
ENSG00000010270.13	STARD3NL	32.9109	37.1979	30.479	32.8421	26.2703	32.8794	-0.322072	0.248005
ENSG00000010278.12	CD9	132.093	166.957	236.466	207.495	192.975	234.175	0.5076	0.0940533
ENSG00000010282.14	HHATL	0	0.0297487	0	0	0	0	-0.12193	0.980524
ENSG00000010292.12	NCAPD2	28.7411	24.8327	26.3175	17.4831	24.6107	24.4094	-0.0588076	0.835153
ENSG00000010295.19	IFFO1	33.9604	33.732	27.2042	27.3754	30.4237	27.7922	-0.243612	0.312959
ENSG00000010310.8	GIPR	5.35929	1.56231	9.25499	1.42005	10.5271	1.49738	0.582305	0.498366
ENSG00000010318.20	PHF7	4.30594	3.40664	5.55304	3.66406	4.46371	3.10408	0.513791	0.209882
ENSG00000010319.6	SEMA3G	91.7189	55.7532	80.5613	67.4457	82.3885	66.2269	-0.0293095	0.933013
ENSG00000010322.15	NISCH	108.491	82.2875	79.3896	59.2034	82.8572	53.7756	-0.441908	0.159467
ENSG00000010327.10	STAB1	142.162	241.685	90.5073	180.901	92.7896	174.439	-0.531876	0.267408
ENSG00000010361.13	FUZ	23.1408	19.5603	27.3545	16.1312	24.1063	17.7435	-0.00664208	0.983324
ENSG00000010379.15	SLC6A13	0.270367	0.0529051	0.0964651	0.0843205	0	0.23116	0.453658	0.846073
ENSG00000010404.17	IDS	31.4841	31.1273	46.0472	37.1307	44.2693	39.8942	0.302151	0.238789
ENSG00000010438.16	PRSS3	0.134022	0	0.0772013	0	0.252987	0	-0.156869	0.947608
ENSG00000010539.11	ZNF200	4.25713	5.53724	3.90337	4.2488	2.85528	4.00602	-0.431341	0.311786
ENSG00000010610.9	CD4	1.83333	2.08102	1.78798	1.36694	1.69426	1.00051	-1.1684	0.0085406
ENSG00000010626.14	LRRC23	3.37293	3.2657	3.6379	2.96927	3.59417	3.39851	0.182509	0.704848
ENSG00000010671.15	BTK	17.8916	18.7387	63.7964	50.0336	55.8408	59.7157	1.89665	3.79e-13
ENSG00000010704.18	HFE	1.03294	0.318221	0.226954	0.16276	0.232455	0.14716	-1.30441	0.378341
ENSG00000010803.16	SCMH1	11.8268	11.3829	9.49796	6.99747	10.8568	8.35919	-0.229696	0.443276
ENSG00000010810.17	FYN	334.401	278.139	310.359	239.646	294.541	228.924	-0.176925	0.519724
ENSG00000010818.9	HIVEP2	3.49145	2.05228	3.55885	1.87037	4.90966	1.75731	-0.689675	0.0508468
ENSG00000010932.16	FMO1	0	0	0	0	0.123574	0	0.85348	0.861394
ENSG00000011007.12	ELOA	10.566	16.5885	10.4888	16.4652	9.61178	20.3149	0.0435148	0.9268
ENSG00000011009.10	LYPLA2	85.3713	87.2453	78.5156	87.0782	78.7425	89.9091	-0.127072	0.617397
ENSG00000011021.21	CLCN6	13.528	12.9641	12.3039	9.97273	12.9262	9.41863	-0.42869	0.169644
ENSG00000011028.13	MRC2	95.8483	86.8796	102.531	77.7539	119.437	73.8874	0.0639716	0.836506
ENSG00000011052.21	NME1-NME2	9.87868	14.0767	15.5924	18.7293	18.0708	27.858	NA	NA
ENSG00000011083.8	SLC6A7	0	0	0	0.0136406	0	0	-3.92751	0.41587
ENSG00000011105.12	TSPAN9	55.7075	46.769	39.9586	46.7889	46.4251	51.2461	-0.263592	0.290162
ENSG00000011114.14	BTBD7	5.1339	7.5297	4.2885	5.13566	6.02953	4.98283	-0.176037	0.582073
ENSG00000011132.11	APBA3	32.8814	21.4606	26.6734	23.3949	26.4247	22.1103	-0.0788331	0.810288
ENSG00000011143.16	MKS1	8.52768	14.0602	8.59723	10.3501	13.4113	8.069	-0.193084	0.565407
ENSG00000011198.7	ABHD5	5.0278	4.1755	2.79232	4.13822	3.18665	4.22755	-0.306895	0.58059
ENSG00000011201.11	ANOS1	0.774999	0.553275	1.37944	1.78229	1.36729	1.8388	0.994018	0.0472932
ENSG00000011243.17	AKAP8L	87.5014	60.8613	70.0644	51.5566	77.1746	48.1022	-0.304253	0.406582
ENSG00000011258.15	MBTD1	10.1175	7.01957	5.67928	6.81682	7.21671	7.02861	-0.222294	0.467235
ENSG00000011260.13	UTP18	14.0133	14.2026	13.2499	19.0707	14.274	20.755	0.258306	0.479009
ENSG00000011275.18	RNF216	14.2203	14.2798	11.4771	14.361	11.4176	13.7241	-0.163436	0.564274
ENSG00000011295.15	TTC19	28.7799	31.5358	26.1308	32.5479	30.4311	36.9843	-0.0305536	0.925752
ENSG00000011304.19	PTBP1	318.166	315.273	363.193	348.148	351.713	380.555	0.199347	0.389532
ENSG00000011332.19	DPF1	1.65029	2.04858	1.62669	1.49576	1.80014	1.55645	-0.657172	0.161574
ENSG00000011347.9	SYT7	2.54059	1.41055	2.83456	0.752566	3.4371	1.18471	0.256656	0.752415
ENSG00000011376.9	LARS2	12.4495	8.73333	9.70523	9.99543	9.75851	11.2156	-0.20036	0.485012
ENSG00000011405.13	PIK3C2A	11.7809	16.4993	18.1289	19.0784	17.2388	16.6733	0.318483	0.291319
ENSG00000011422.11	PLAUR	16.4153	32.6364	21.8964	24.4201	20.0794	28.3422	-0.0155716	0.975096
ENSG00000011426.10	ANLN	5.34811	7.59019	6.20211	9.58708	7.97028	10.2076	0.0239943	0.952278
ENSG00000011451.17	WIZ	82.8994	107.843	83.0257	82.1156	68.9213	86.073	-0.214572	0.418444
ENSG00000011454.16	RABGAP1	16.9493	12.3052	10.946	9.39294	13.6052	8.17221	-0.428104	0.276132
ENSG00000011465.16	DCN	0.163852	0.355119	0.978794	0.440661	0.19354	0	-1.12343	0.444125
ENSG00000011478.11	QPCTL	8.93175	7.4659	9.27376	7.88731	11.0333	10.0344	0.301875	0.387865
ENSG00000011485.14	PPP5C	42.9623	42.802	33.5527	36.9313	38.2608	42.8276	-0.0668636	0.822196
ENSG00000011523.13	CEP68	11.86	11.3511	8.89491	8.66887	9.64234	8.02952	-0.314979	0.233706
ENSG00000011566.14	MAP4K3	24.5335	78.5722	35.6251	47.6201	39.4784	63.8066	-0.08732	0.850088
ENSG00000011590.13	ZBTB32	0.0327335	0	0.027661	0.0645125	0.135966	0.0555261	0.361956	0.802992
ENSG00000011600.11	TYROBP	9.45291	12.0993	13.7489	18.7076	17.3804	17.7142	0.763008	0.071396
ENSG00000011638.10	TMEM159	28.3569	12.4581	35.3459	10.5865	34.3515	10.3861	0.0668553	0.91917
ENSG00000011677.12	GABRA3	0.0697273	0.128141	0.0590831	0.0962329	0.122429	0.113681	0.338831	0.78973
ENSG00000012048.20	BRCA1	2.67239	3.69146	2.61294	2.94762	2.27306	2.8805	0.152859	0.751285
ENSG00000012061.15	ERCC1	43.6531	66.6608	52.333	66.1365	47.2673	67.2904	-0.0230511	0.952012
ENSG00000012124.16	CD22	0	0	0.345302	0.374693	0	0.0599069	-0.137633	0.977837
ENSG00000012171.19	SEMA3B	1.59121	1.98221	2.33432	2.15547	3.21692	1.44275	0.193067	0.647652
ENSG00000012174.11	MBTPS2	3.62363	4.64781	3.01189	4.51686	3.31046	5.27765	-0.140331	0.716733
ENSG00000012211.12	PRICKLE3	10.6184	7.27668	12.6958	8.43988	10.6712	8.24654	0.239829	0.509033
ENSG00000012223.12	LTF	0	0	0	0	0.0198193	0	1.31295	0.792709
ENSG00000012232.8	EXTL3	43.076	33.906	28.739	23.4309	31.6366	18.8493	-0.420059	0.162283
ENSG00000012504.13	NR1H4	0.0392545	0.0722052	0.190125	0.156714	0	0	-1.71193	0.528153
ENSG00000012660.13	ELOVL5	49.9071	57.8248	57.4687	58.3423	55.3642	56.0223	-0.0488466	0.846749
ENSG00000012779.10	ALOX5	0.313649	1.38696	0.956914	0.508092	1.28541	1.1662	0.405049	0.653967
ENSG00000012817.15	KDM5D	19.1461	16.8435	12.9504	17.4908	14.3328	15.0589	-0.354854	0.181779
ENSG00000012822.15	CALCOCO1	59.2753	33.4003	44.8537	37.2543	59.4419	35.2865	-0.237309	0.574202
ENSG00000012963.14	UBR7	15.8326	15.8666	15.0947	15.749	17.6345	16.7586	0.0225637	0.955851
ENSG00000012983.11	MAP4K5	39.0992	40.9433	27.5488	32.9378	31.0587	35.307	-0.315939	0.198402
ENSG00000013016.15	EHD3	10.3821	8.46107	19.4013	9.81245	17.254	12.2462	0.672938	0.0860015
ENSG00000013275.7	PSMC4	65.4014	84.9639	62.1679	81.6339	60.3044	91.0919	0.023104	0.949968
ENSG00000013288.8	MAN2B2	5.6672	4.4788	5.16573	3.46415	6.04911	3.25448	-0.198505	0.599039
ENSG00000013293.5	SLC7A14	0	0	0	0	0	0	NA	NA
ENSG00000013297.10	CLDN11	0.543439	0.371112	1.90053	0.707787	2.91425	0.599115	1.50373	0.120616
ENSG00000013306.15	SLC25A39	69.5076	62.5729	70.4098	60.636	74.3533	60.2776	-0.0440917	0.8657
ENSG00000013364.18	MVP	2.30495	1.76864	5.27425	2.14616	5.48679	2.6446	0.563327	0.287983
ENSG00000013374.15	NUB1	24.2312	15.717	22.249	16.4056	22.8168	17.5459	-0.127152	0.701392
ENSG00000013375.15	PGM3	14.8573	11.5754	15.1089	13.2779	18.8156	14.2085	0.0729429	0.789174
ENSG00000013392.7	RWDD2A	1.65806	0.976911	1.33473	0.871744	1.66075	0.725544	-0.303289	0.608275
ENSG00000013441.15	CLK1	33.1793	42.7793	22.5406	30.2794	24.6677	26.5247	-0.353985	0.363162
ENSG00000013503.9	POLR3B	1.46583	4.80508	2.42777	3.30047	1.39698	4.28949	0.101777	0.876299
ENSG00000013523.9	ANGEL1	10.5148	5.02665	8.44786	4.24561	9.01231	4.36745	0.0167853	0.973373
ENSG00000013561.17	RNF14	18.3274	16.2641	14.4969	18.7518	19.7077	17.9892	0.00565998	0.985105
ENSG00000013563.13	DNASE1L1	19.6261	21.2894	26.7969	23.072	26.2655	24.1177	0.208069	0.446642
ENSG00000013573.16	DDX11	15.3076	16.746	13.8909	15.2967	18.2329	11.763	0.0321812	0.905357
ENSG00000013583.8	HEBP1	50.8223	27.8141	35.8439	17.3247	34.0629	19.973	-0.655383	0.161345
ENSG00000013588.7	GPRC5A	0.013548	0.0186519	0.516499	0.0732476	0.587421	0.0710172	2.26955	0.190928
ENSG00000013619.13	MAMLD1	3.18662	3.12491	2.8075	1.8796	3.08959	1.9835	-0.375839	0.30055
ENSG00000013725.14	CD6	0.377048	0.749502	1.60734	0.384	2.45134	1.01744	2.17083	0.0191477
ENSG00000013810.18	TACC3	26.1433	40.5899	21.6929	29.8192	21.2564	32.5903	-0.292995	0.475935
ENSG00000014123.9	UFL1	4.58978	4.25856	5.57793	5.44649	5.53478	4.90256	0.145946	0.614407
ENSG00000014138.8	POLA2	7.89936	10.3148	9.56013	9.14581	13.4837	9.09077	-0.0468168	0.881071
ENSG00000014164.6	ZC3H3	4.82603	4.72909	5.29411	5.21246	5.16623	5.30745	0.133708	0.632789
ENSG00000014216.15	CAPN1	68.9264	56.5801	89.4328	64.1903	92.6336	69.9736	0.310098	0.299239
ENSG00000014257.15	ACPP	0.298171	0.129342	0.486026	0.2948	0.540785	0.412086	1.19604	0.209465
ENSG00000014641.17	MDH1	20.8278	21.1323	23.4529	22.572	23.1482	21.9268	0.121727	0.645615
ENSG00000014824.13	SLC30A9	13.6052	18.1156	14.5506	16.6525	18.2422	16.9508	0.00735433	0.976927
ENSG00000014914.20	MTMR11	7.60742	3.38524	6.16689	4.16573	6.19489	4.15408	-0.111031	0.834883
ENSG00000014919.12	COX15	13.403	10.0312	11.5426	10.2965	12.933	11.0551	0.236963	0.449442
ENSG00000015133.18	CCDC88C	14.014	11.2775	9.88944	6.33135	12.5313	7.06467	-0.28573	0.438836
ENSG00000015153.14	YAF2	33.3245	16.8621	25.6227	21.5174	26.8749	12.6047	0.142828	0.649799
ENSG00000015171.19	ZMYND11	13.1203	14.8593	10.8212	14.0715	10.0992	12.828	-0.356698	0.28126
ENSG00000015285.10	WAS	6.71565	3.65433	7.86891	11.5843	6.04483	12.4724	0.79119	0.0511566
ENSG00000015413.9	DPEP1	3.9782	2.50227	0.628985	0.718875	1.08047	0.62002	-2.28427	0.00184501
ENSG00000015475.18	BID	21.8767	33.2764	33.6793	32.5468	35.407	38.7971	0.259539	0.402354
ENSG00000015479.18	MATR3	74.1024	65.1174	56.6208	68.4141	64.0983	65.3525	0.217532	0.739247
ENSG00000015520.14	NPC1L1	0.0124016	0.0581647	0.230971	0.0519528	0.386865	0.0533805	2.77172	0.106128
ENSG00000015532.9	XYLT2	27.3271	13.1302	30.2662	10.3793	35.0983	12.324	0.118857	0.842579
ENSG00000015568.12	RGPD5	0.00687967	0.00664709	0.189068	0.13497	0	0.376782	-0.151478	0.935844
ENSG00000015592.16	STMN4	0	0.0897493	0	0	0	0.0414168	-3.14031	0.518
ENSG00000015676.17	NUDCD3	46.3218	54.5552	39.0196	41.8021	41.1492	37.2746	-0.413655	0.102744
ENSG00000016082.14	ISL1	3.28914	1.54677	3.3951	0.777395	4.80027	0.728558	0.160458	0.865979
ENSG00000016391.10	CHDH	0.129934	0.602434	0.519571	0.160239	1.34303	0.0879891	0.807557	0.304185
ENSG00000016402.13	IL20RA	0.0154171	0.0283195	0	0.015198	0.118607	0	-1.13111	0.773543
ENSG00000016490.15	CLCA1	0	0.030944	0.0428084	0.0166054	0.0289811	0.0428155	-0.119138	0.967649
ENSG00000016602.9	CLCA4	0	0	0	0	0	0	-0.159786	0.974474
ENSG00000016864.18	GLT8D1	31.1688	25.8815	31.5914	25.6028	29.069	31.3422	-0.0120933	0.963932
ENSG00000017260.19	ATP2C1	24.2287	20.0749	20.7744	16.1951	24.6943	20.4429	-0.00392243	0.988472
ENSG00000017427.15	IGF1	0.0299421	0.0981801	0.863896	0.0348978	0.963534	0.0301001	0.62218	0.68868
ENSG00000017483.14	SLC38A5	2.34561	4.3002	7.54586	9.36066	4.93237	12.3539	1.5634	0.000930902
ENSG00000017797.12	RALBP1	22.0584	13.6068	21.799	13.9959	21.5196	14.3193	0.043862	0.911208
ENSG00000018189.12	RUFY3	40.2888	35.696	38.3607	36.8848	33.8782	33.3809	-0.31944	0.237833
ENSG00000018236.14	CNTN1	0.101219	0.651355	0.0795865	0.0180729	0.0144049	0.173363	1.8439	0.49278
ENSG00000018280.16	SLC11A1	0.0134013	0.123049	0.223416	0.105689	0.118156	0.0567486	-0.8573	0.608566
ENSG00000018408.14	WWTR1	180.524	259.109	153.032	192.915	172.398	192.957	-0.316617	0.264249
ENSG00000018510.13	AGPS	20.6763	25.3266	20.5358	22.9265	23.8859	26.4316	0.118991	0.693675
ENSG00000018607.6	ZNF806	0	0	0	0.0627636	0	0	2.31502	0.633215
ENSG00000018610.13	CXorf56	5.5598	8.56231	5.29298	10.7799	5.41503	10.4319	-0.130883	0.790844
ENSG00000018625.14	ATP1A2	0.119074	0	0.335693	0.0498913	1.14471	0.019627	1.91951	0.359931
ENSG00000018699.11	TTC27	5.1546	7.41511	4.9765	8.61211	4.70065	8.25155	0.0415369	0.92905
ENSG00000018869.16	ZNF582	1.23012	2.48771	1.64451	1.95566	1.2024	1.61504	-0.151222	0.793825
ENSG00000019102.11	VSIG2	1.06341	0.576162	0.361069	0.422113	0.52828	0.632413	-0.683635	0.208279
ENSG00000019144.18	PHLDB1	36.6506	71.3617	53.0565	94.8689	52.7091	86.8722	0.362859	0.472954
ENSG00000019169.10	MARCO	0	0.235328	0.307939	0.150532	0	0	-3.55716	0.254938
ENSG00000019186.9	CYP24A1	0	0	0.107059	0	0.0883406	0	2.31506	0.636012
ENSG00000019485.13	PRDM11	4.28457	7.45042	5.20485	9.51838	7.16977	8.8471	0.230954	0.611568
ENSG00000019505.7	SYT13	0.236475	0	0.532218	0.0329041	0.632253	0.10011	1.92496	0.584437
ENSG00000019549.9	SNAI2	5.888	6.91529	8.86303	6.77023	12.7656	8.08706	0.439087	0.242927
ENSG00000019582.14	CD74	24.9824	19.0826	26.5464	25.0555	26.2854	20.6604	-0.0198698	0.954958
ENSG00000019991.15	HGF	0.140943	0.248322	0.253616	0.282244	0.556356	0.0412451	1.125	0.311844
ENSG00000019995.6	ZRANB1	3.9783	2.95597	4.07132	3.37208	4.04239	3.32767	-0.145718	0.638249
ENSG00000020129.15	NCDN	12.9535	15.2954	13.6721	17.9349	13.3457	19.185	0.149685	0.690085
ENSG00000020181.17	ADGRA2	116.985	122.844	120.172	126.452	121.299	129.508	0.0470043	0.852995
ENSG00000020219.9	CCT8L1P	0	0	0	0	0	0.0578577	-0.137605	0.978033
ENSG00000020256.19	ZFP64	9.91193	9.29378	10.4813	7.92318	10.7834	9.26269	0.0502876	0.860652
ENSG00000020426.10	MNAT1	18.3009	23.1787	20.8504	27.8619	23.8097	25.913	0.24915	0.461213
ENSG00000020577.13	SAMD4A	3.51538	1.12772	4.30102	2.09574	4.5639	2.70619	0.588619	0.341101
ENSG00000020633.18	RUNX3	4.36565	1.30756	5.73874	0.615498	4.51111	2.40101	0.468255	0.635223
ENSG00000020922.12	MRE11	4.43386	5.4626	4.88159	5.01704	5.10831	5.71443	0.0266536	0.928784
ENSG00000021300.13	PLEKHB1	17.9786	7.14682	15.0573	8.44696	17.7563	5.24834	-0.0506718	0.929094
ENSG00000021355.12	SERPINB1	13.7444	9.01983	31.3411	20.3708	22.9655	26.1217	1.00942	0.000777759
ENSG00000021461.16	CYP3A43	0.0303586	0	0	0	0.0279617	0	1.31293	0.792711
ENSG00000021488.12	SLC7A9	0.259171	0.0890708	0.178127	0.0799138	0.119064	0	-0.760388	0.660433
ENSG00000021574.11	SPAST	6.81324	7.26991	4.7562	6.86549	5.25925	6.58907	-0.210065	0.552116
ENSG00000021645.18	NRXN3	0.232444	0.518198	0.129933	0.2727	0.265751	0.551302	1.55863	0.159559
ENSG00000021762.19	OSBPL5	12.1051	6.01045	18.4155	4.56596	13.1398	5.69838	0.0650034	0.918064
ENSG00000021776.10	AQR	7.34067	5.57558	6.27627	7.12994	5.27082	6.54314	-0.0634179	0.850515
ENSG00000021826.14	CPS1	8.22099	4.99407	10.2899	7.31072	8.89445	6.22231	-0.0495471	0.901696
ENSG00000021852.12	C8B	0.189854	0.22432	0.642257	0.561307	0.15643	0	-3.29581	0.0754335
ENSG00000022267.16	FHL1	7.18387	7.58987	6.39602	5.75124	7.46728	6.92503	-0.0641095	0.86552
ENSG00000022277.12	RTFDC1	40.9896	50.5139	40.4662	49.0105	38.1186	51.5108	-0.0186463	0.953724
ENSG00000022355.16	GABRA1	0	0	0	0	0.0129262	0	NA	NA
ENSG00000022556.15	NLRP2	0	0	0	0	0	0	NA	NA
ENSG00000022567.9	SLC45A4	98.345	31.1835	73.5222	41.1994	73.8123	40.768	-0.263789	0.658282
ENSG00000022840.15	RNF10	45.7787	46.9245	39.0258	52.5857	49.543	47.0337	0.0559793	0.825394
ENSG00000022976.15	ZNF839	5.77515	6.01567	5.37977	6.30936	6.23667	5.5859	-0.00160067	0.995992
ENSG00000023041.11	ZDHHC6	13.695	12.7123	15.2926	17.8431	11.03	12.2829	-0.368047	0.183049
ENSG00000023171.16	GRAMD1B	31.2875	7.52291	23.9356	9.16122	24.9312	9.2243	-0.426643	0.539846
ENSG00000023191.16	RNH1	36.4011	45.7794	38.8434	39.7601	37.3744	43.581	-0.128885	0.66399
ENSG00000023228.13	NDUFS1	25.1356	30.0226	30.3908	35.5421	26.8091	37.3105	0.252398	0.495886
ENSG00000023287.12	RB1CC1	6.73046	5.33349	8.33996	6.56921	5.79669	6.51454	-0.114773	0.666498
ENSG00000023318.7	ERP44	5.87681	6.13556	7.28235	6.27919	6.96294	6.32431	0.173176	0.521886
ENSG00000023330.14	ALAS1	21.0839	13.9786	22.748	16.3761	20.5474	16.254	0.090209	0.808166
ENSG00000023445.13	BIRC3	0.0883634	0.118726	0.0307617	0.299644	0.035739	0.0307352	-1.51215	0.389092
ENSG00000023516.8	AKAP11	3.47067	3.24449	3.5066	3.45153	3.17788	3.38006	-0.0412092	0.878425
ENSG00000023572.8	GLRX2	6.60529	11.4912	9.29177	17.2537	8.78169	16.8092	0.601393	0.300758
ENSG00000023608.4	SNAPC1	4.56329	2.5852	4.22062	4.27991	4.0637	4.13917	0.226035	0.640266
ENSG00000023697.12	DERA	35.9792	40.2467	44.7436	42.0842	39.1886	47.3834	0.398864	0.142609
ENSG00000023734.10	STRAP	50.931	61.5476	61.9175	78.6821	58.5217	84.3251	0.313965	0.384884
ENSG00000023839.10	ABCC2	0.48578	0.375982	0.298821	0.450758	0.314306	0.137099	-0.976864	0.157529
ENSG00000023892.10	DEF6	12.2017	4.4164	11.6232	4.587	13.6067	4.42658	0.204306	0.754174
ENSG00000023902.13	PLEKHO1	43.3926	62.7764	40.7982	55.609	33.1178	58.4991	-0.142096	0.72632
ENSG00000023909.9	GCLM	2.87701	3.16909	3.672	4.10893	2.58039	4.93954	0.309935	0.399685
ENSG00000024048.10	UBR2	3.96225	3.38828	3.59365	3.47765	4.00782	3.59133	-0.0179384	0.946693
ENSG00000024422.11	EHD2	111.194	177.997	169.558	174.161	160.549	192.584	0.268162	0.425932
ENSG00000024526.16	DEPDC1	1.17349	2.79793	1.45581	3.29553	1.31567	4.01423	0.19515	0.774595
ENSG00000024862.17	CCDC28A	6.94771	6.12171	7.6413	4.51529	8.02334	6.15153	-0.0276305	0.946903
ENSG00000025039.14	RRAGD	0.766756	0.136475	0.72858	0.534302	1.20742	0.774589	0.474233	0.541022
ENSG00000025156.12	HSF2	6.64566	4.22379	6.15718	4.30138	6.49951	4.45668	-0.212651	0.597011
ENSG00000025293.16	PHF20	52.2242	41.5625	44.0501	43.3392	52.8134	43.2802	-0.0714541	0.825113
ENSG00000025423.11	HSD17B6	1.20117	1.98377	2.5178	3.00322	0.849157	0.196141	-0.751071	0.141967
ENSG00000025434.18	NR1H3	23.2256	13.5585	17.7096	14.1241	16.2116	16.5196	-0.338804	0.31971
ENSG00000025708.13	TYMP	7.72739	6.4844	14.1514	6.93178	14.3211	7.01089	0.658087	0.240442
ENSG00000025770.18	NCAPH2	17.7717	27.3254	14.5416	21.4033	16.3444	23.9691	-0.134042	0.753074
ENSG00000025772.7	TOMM34	20.8609	14.9184	21.4438	17.8176	19.7392	17.4581	-0.0379854	0.897778
ENSG00000025796.13	SEC63	19.5631	19.4588	21.6744	23.2672	13.2845	19.3073	-0.0286278	0.922806
ENSG00000025800.13	KPNA6	13.5795	9.39606	14.5148	10.2324	13.5963	12.003	0.124285	0.69845
ENSG00000026025.15	VIM	1101.25	1169.32	1089.53	962.562	1053.34	958.467	-0.204509	0.385315
ENSG00000026036.21	RTEL1-TNFRSF6B	3.37751	3.50634	3.31529	2.34498	3.65917	2.76513	-0.476877	0.418785
ENSG00000026103.21	FAS	3.81173	4.19314	4.72188	4.58393	5.06753	5.54271	0.390788	0.203574
ENSG00000026297.15	RNASET2	16.1926	19.487	18.9645	19.1623	17.991	22.7047	0.25653	0.391729
ENSG00000026508.17	CD44	35.9293	36.1733	120.552	129.801	94.6024	157.494	1.75298	1.82e-05
ENSG00000026559.13	KCNG1	8.11935	4.6314	14.7503	7.54662	15.9883	7.60005	0.873743	0.093233
ENSG00000026652.13	AGPAT4	8.17137	8.11253	8.68639	6.69105	9.53461	7.90022	-0.0990621	0.756689
ENSG00000026751.16	SLAMF7	0	0.122941	0.182273	0.433802	0.542854	0.733504	3.2523	0.0329709
ENSG00000026950.16	BTN3A1	4.30033	1.50347	2.16512	0.984076	2.56064	0.599524	-1.28645	0.0628204
ENSG00000027001.9	MIPEP	3.62618	2.85212	3.67943	3.2268	3.45563	2.9968	-0.114406	0.759592
ENSG00000027075.14	PRKCH	25.3721	47.9264	24.2683	37.5227	25.8924	39.8316	-0.18389	0.606596
ENSG00000027644.4	INSRR	0.0198813	0.0638781	0.126421	0.264609	0.191362	0.311418	2.69859	0.0113929
ENSG00000027697.13	IFNGR1	31.8524	27.8668	34.4947	29.8065	32.1082	27.0778	-0.139984	0.632547
ENSG00000027847.13	B4GALT7	21.1964	26.9087	18.0509	23.7057	22.4942	22.6413	-0.203934	0.554118
ENSG00000027869.11	SH2D2A	2.27131	2.65646	12.1359	17.7038	11.8388	18.6027	2.38892	4.74e-06
ENSG00000028116.16	VRK2	3.51737	6.39973	5.40326	6.57932	4.25274	5.36361	-0.0811546	0.814823
ENSG00000028137.18	TNFRSF1B	62.2278	54.7136	42.5283	30.0091	41.8638	29.0555	-0.693279	0.0174199
ENSG00000028203.17	VEZT	24.9916	24.1733	18.3493	23.0623	18.517	23.8369	-0.175381	0.521723
ENSG00000028277.21	POU2F2	5.71681	8.54927	4.62638	4.39822	4.88786	5.40632	0.135555	0.703618
ENSG00000028310.17	BRD9	16.0937	25.3338	11.693	23.5448	13.6311	26.5415	-0.0883841	0.848059
ENSG00000028528.14	SNX1	51.9739	55.9924	51.1307	51.8994	44.8581	45.3998	-0.332733	0.182644
ENSG00000028839.9	TBPL1	25.9082	21.993	37.444	45.692	40.0729	45.2583	0.818922	0.00692696
ENSG00000029153.14	ARNTL2	0.766936	0.80564	1.35626	0.701868	1.14306	0.701858	-0.295628	0.644041
ENSG00000029363.16	BCLAF1	21.8868	33.4155	15.6893	38.3035	13.8129	35.6058	-0.0859739	0.880896
ENSG00000029364.11	SLC39A9	9.35585	10.3477	9.10433	10.2499	9.60227	10.8097	-0.000747136	0.9979
ENSG00000029534.19	ANK1	3.11839	2.1863	6.6991	5.03072	6.33785	6.02659	1.4227	0.000295162
ENSG00000029559.6	IBSP	0	0	0	0	0	0	NA	NA
ENSG00000029639.10	TFB1M	3.45126	2.33774	4.67004	2.75469	5.76007	3.10432	0.376179	0.445456
ENSG00000029725.16	RABEP1	18.3467	25.6256	21.2518	29.881	21.6199	27.0542	0.115554	0.750644
ENSG00000029993.14	HMGB3	36.7272	64.1143	35.9186	51.832	34.7599	52.8629	-0.397594	0.3947
ENSG00000030066.13	NUP160	9.16178	11.1902	9.05427	11.2551	7.63215	10.9404	0.0357501	0.911315
ENSG00000030110.12	BAK1	15.046	18.0126	16.2993	16.4079	17.2083	18.3371	-0.0561357	0.846121
ENSG00000030304.13	MUSK	0	0.0206038	0	0	0	0	-1.57248	0.752958
ENSG00000030419.16	IKZF2	1.12125	0.698607	1.46692	2.77109	2.28476	1.37921	0.763495	0.12191
ENSG00000030582.17	GRN	220.33	188.551	214.018	154.163	234.729	147.669	-0.149871	0.636705
ENSG00000031003.10	FAM13B	3.94113	5.43798	2.80234	5.03919	2.91799	3.99928	-0.451969	0.309449
ENSG00000031081.10	ARHGAP31	45.7154	45.6192	33.9598	39.7471	34.4322	39.6947	-0.37573	0.172927
ENSG00000031691.6	CENPQ	2.25876	2.58806	2.18537	2.38703	3.04694	2.30441	0.255805	0.535193
ENSG00000031698.12	SARS	63.6863	61.275	62.6464	69.3372	65.9886	67.6174	0.048997	0.844068
ENSG00000031823.14	RANBP3	50.4264	58.325	47.0468	54.6351	43.6789	54.5523	-0.295179	0.325391
ENSG00000032219.18	ARID4A	8.42234	7.01517	5.9785	8.36097	9.18	7.74884	-0.275425	0.359976
ENSG00000032389.12	EIPR1	34.2193	32.4453	29.7251	29.1526	28.4289	33.4697	-0.155134	0.560121
ENSG00000032444.15	PNPLA6	68.0053	42.933	62.598	40.6638	68.5287	48.2222	0.0103156	0.976046
ENSG00000032742.17	IFT88	1.96261	1.83067	2.35344	1.60986	2.01365	1.47062	0.0575304	0.903335
ENSG00000033011.11	ALG1	7.65339	15.97	9.34748	14.6048	11.4625	16.094	-0.0512709	0.920633
ENSG00000033030.13	ZCCHC8	7.77905	8.04147	7.90645	7.96999	6.58778	8.25632	-0.0885173	0.7881
ENSG00000033050.7	ABCF2	15.284	31.917	15.5748	22.7848	18.7799	24.0708	0.120029	0.79934
ENSG00000033100.16	CHPF2	24.996	31.3598	15.5288	30.6554	17.5187	28.2061	-0.25516	0.543763
ENSG00000033122.18	LRRC7	0.404535	0.552836	1.2852	1.43306	1.51696	0.885368	0.695682	0.115656
ENSG00000033170.16	FUT8	15.8291	9.98026	17.712	13.4658	18.9199	13.0372	0.134489	0.679815
ENSG00000033178.12	UBA6	34.6403	25.827	45.0286	25.0251	48.6537	31.2017	0.154138	0.670819
ENSG00000033327.12	GAB2	16.1501	14.964	15.5263	11.6137	18.3424	11.6171	-0.0952716	0.758617
ENSG00000033627.16	ATP6V0A1	36.488	20.4409	36.1762	19.6379	34.6819	19.9157	-0.0623472	0.873367
ENSG00000033800.13	PIAS1	22.358	18.3491	20.691	18.565	25.7866	17.3139	-0.149315	0.62475
ENSG00000033867.16	SLC4A7	6.54496	7.36817	9.70656	9.09796	9.71233	9.33589	0.307382	0.227448
ENSG00000034053.14	APBA2	8.37671	4.13334	4.43789	4.58912	9.0592	2.90135	-0.492465	0.288596
ENSG00000034152.18	MAP2K3	22.5293	16.8126	24.1042	16.1935	28.8511	19.9193	0.230165	0.514893
ENSG00000034239.10	EFCAB1	0	0.112076	0	0.0265196	0	0.117828	1.30184	0.794454
ENSG00000034510.5	TMSB10	4333.23	4906.32	3650.18	3378.24	3864.23	3313.02	-0.445409	0.0745006
ENSG00000034533.11	ASTE1	1.33939	1.30886	1.69172	2.70548	1.64346	2.30581	0.348462	0.464785
ENSG00000034677.12	RNF19A	10.6974	8.80225	13.6256	9.18023	15.5529	10.614	0.190838	0.588644
ENSG00000034693.14	PEX3	3.93309	4.31485	3.82082	5.69859	3.16299	4.81965	-0.0408994	0.925961
ENSG00000034713.7	GABARAPL2	65.5289	55.0751	68.728	57.2562	66.7115	60.3209	-0.0382964	0.88594
ENSG00000034971.16	MYOC	0.110381	0	0	0	0	0	-3.60535	0.456129
ENSG00000035115.21	SH3YL1	8.41813	5.76378	7.36542	7.60761	8.2955	4.68875	-0.303785	0.444607
ENSG00000035141.7	FAM136A	17.6958	20.8537	16.8339	25.724	16.6338	27.7664	0.232689	0.602095
ENSG00000035403.17	VCL	46.4462	38.1369	45.0612	41.2921	40.4771	42.3845	0.0505044	0.838281
ENSG00000035499.12	DEPDC1B	3.10864	5.8221	3.69507	6.13571	3.02495	5.88193	0.474697	0.384396
ENSG00000035664.11	DAPK2	4.77577	1.2567	2.36977	0.345494	2.28727	0.917964	-1.22787	0.18264
ENSG00000035681.7	NSMAF	9.65029	18.7865	16.4426	31.1421	16.7504	30.6798	0.609043	0.228179
ENSG00000035687.9	ADSS	11.9984	12.1073	11.9771	12.8081	10.0082	12.2267	0.048836	0.875715
ENSG00000035720.7	STAP1	1.14708	0.856171	0.781509	1.61273	0.747353	0.755931	-0.451347	0.516784
ENSG00000035862.12	TIMP2	34.7699	15.4393	30.7936	13.6383	30.8909	15.1634	-0.13749	0.800187
ENSG00000035928.15	RFC1	13.7165	14.3036	16.9225	15.3426	12.4982	13.2951	-0.173264	0.494286
ENSG00000036054.12	TBC1D23	6.78949	5.11048	6.41336	5.28378	5.18386	5.07468	-0.126084	0.690885
ENSG00000036257.12	CUL3	23.932	24.7447	22.2352	30.3061	20.1526	27.6008	0.0324078	0.926506
ENSG00000036448.9	MYOM2	0.8094	0.921728	1.1511	0.470116	0.854855	0.634262	-0.882184	0.336629
ENSG00000036473.6	OTC	0.135164	0.118962	0.217545	0.35869	0.067154	0	-1.12155	0.594049
ENSG00000036530.8	CYP46A1	0.0483535	0.124337	0.0304705	0	0.100981	0.0982285	1.67546	0.22617
ENSG00000036549.12	ZZZ3	8.3499	13.7735	8.11537	14.9138	7.94451	14.4737	0.296434	0.369893
ENSG00000036565.14	SLC18A1	1.51987	1.28469	0.282278	1.8288	0.777954	0.864799	-0.839472	0.359166
ENSG00000036672.15	USP2	0.546132	0.215574	0.508028	0.378144	0.394596	0.292935	0.0266746	0.975286
ENSG00000036828.15	CASR	0	0	0	0	0	0	NA	NA
ENSG00000037042.8	TUBG2	16.0151	7.8921	12.5878	6.74675	16.1664	6.38649	-0.141047	0.801444
ENSG00000037241.7	RPL26L1	31.8709	40	32.3941	41.2603	31.8539	47.553	0.230692	0.567802
ENSG00000037280.15	FLT4	255.911	172.07	239.762	136.578	271.305	135.696	-0.159462	0.68885
ENSG00000037474.14	NSUN2	26.1604	30.7154	23.6132	41.6248	22.3057	44.1797	0.258414	0.593783
ENSG00000037637.10	FBXO42	7.84992	6.39009	6.66422	5.5856	6.56606	6.93616	-0.11102	0.719499
ENSG00000037749.11	MFAP3	23.0109	23.1099	18.5954	19.9266	18.7284	21.4068	-0.0642494	0.848387
ENSG00000037757.13	MRI1	194.108	109.963	95.8545	77.4772	108.594	73.6391	-0.785547	0.0258321
ENSG00000037897.16	METTL1	2.56491	8.74984	4.88797	11.0804	3.91737	12.4639	-0.0327591	0.957864
ENSG00000037965.5	HOXC8	0	0	0.0750547	0.0583241	0.0545025	0.0250923	1.45525	0.57195
ENSG00000038002.8	AGA	6.57421	5.54049	4.48036	4.74794	6.15888	5.71096	0.0126353	0.976623
ENSG00000038210.12	PI4K2B	2.40371	1.97102	2.84772	2.02565	2.34962	1.65334	-0.26556	0.546084
ENSG00000038219.12	BOD1L1	13.3643	10.4107	9.99128	12.2591	11.3053	10.9576	-0.139633	0.60803
ENSG00000038274.16	MAT2B	17.8544	18.6656	19.1343	19.8714	17.1136	19.3272	-0.0344002	0.907974
ENSG00000038295.7	TLL1	0.75566	0.823577	0.857956	0.519224	0.429789	0.449787	-0.789581	0.124041
ENSG00000038358.14	EDC4	24.6476	32.1943	23.1462	29.5642	23.7565	28.7963	-0.116056	0.68891
ENSG00000038382.18	TRIO	102.72	112.967	77.4425	96.6024	60.9703	86.3024	-0.465098	0.124976
ENSG00000038427.15	VCAN	14.0146	13.9845	41.4801	24.2662	50.2511	15.6548	1.3044	0.00573484
ENSG00000038532.14	CLEC16A	15.6491	10.406	11.6737	11.5288	13.3824	7.87503	-0.236831	0.486303
ENSG00000038945.14	MSR1	0.0547262	0	0.174801	0	0	0	-0.1484	0.975429
ENSG00000039068.18	CDH1	0.919657	0.158361	4.71401	1.64346	7.5652	0.993973	3.93635	0.00938204
ENSG00000039123.15	SKIV2L2	20.383	21.5688	22.3808	25.3243	21.0198	25.607	0.370305	0.18684
ENSG00000039139.9	DNAH5	0.0264651	0.121383	0.0669091	0.0783063	0.00286329	0.045228	0.756189	0.640942
ENSG00000039319.16	ZFYVE16	19.5722	10.599	11.1912	9.64683	11.8851	9.39062	-0.467454	0.0927288
ENSG00000039523.19	RIPOR1	69.5803	110.868	56.7298	89.6184	59.3138	87.8669	-0.28038	0.502347
ENSG00000039537.13	C6	0.0146244	0.197815	1.06609	0.389355	0.0134203	0	-4.88016	0.0195409
ENSG00000039560.13	RAI14	206.238	82.5123	165.416	111.039	73.4907	145.823	0.226399	0.472581
ENSG00000039600.10	SOX30	0	0	0.0289783	0.019329	0	0.0498478	1.86985	0.655225
ENSG00000039650.11	PNKP	52.9687	62.0944	41.9127	45.8115	45.7255	46.3257	-0.309315	0.264444
ENSG00000039987.6	BEST2	0.0292461	0.0268791	0	0	0	0.0247973	-0.134287	0.964443
ENSG00000040199.18	PHLPP2	1.78844	1.84294	1.4493	1.5442	1.4387	1.44772	-0.412117	0.220071
ENSG00000040275.16	SPDL1	21.4819	21.9727	16.6259	23.6947	12.8978	23.7235	-0.159679	0.699674
ENSG00000040341.17	STAU2	33.3474	19.485	29.2566	23.9775	32.6077	17.3538	-0.217258	0.608591
ENSG00000040487.12	PQLC2	11.2668	16.6881	11.1348	14.0187	11.1024	13.9339	-0.230269	0.515439
ENSG00000040531.14	CTNS	16.8252	15.4925	14.9325	12.9356	16.2823	10.1797	-0.209797	0.49718
ENSG00000040608.13	RTN4R	5.28525	3.98663	6.29026	2.4552	6.33244	2.51692	-0.0782808	0.901896
ENSG00000040633.12	PHF23	51.3734	69.0394	42.1587	67.7485	47.9338	71.3861	0.08869	0.797735
ENSG00000040731.10	CDH10	0.959976	0.308247	0.700023	0.183118	1.07215	0.115791	-0.351979	0.756117
ENSG00000040933.15	INPP4A	15.4236	16.6869	14.5024	13.209	14.7997	14.946	-0.0951288	0.736523
ENSG00000041353.9	RAB27B	0.39743	1.69021	0.595892	1.08556	0.332674	2.05212	0.140069	0.836378
ENSG00000041357.15	PSMA4	157.935	174.012	161.486	184.464	149.393	214.328	0.0854195	0.793506
ENSG00000041515.15	MYO16	0.350325	0.356424	1.76155	2.23256	1.8754	1.80625	2.01421	4.14e-05
ENSG00000041802.10	LSG1	13.6028	19.4765	8.88184	21.0281	9.21947	17.5135	-0.204428	0.690277
ENSG00000041880.14	PARP3	3.45964	2.46655	4.12337	3.04285	5.03446	3.27831	-0.0762533	0.870851
ENSG00000041982.15	TNC	2.44007	2.12156	2.42998	1.11568	3.49718	0.984204	-0.304187	0.502154
ENSG00000041988.15	THAP3	9.62491	8.76825	11.6167	8.77714	10.5755	7.7896	0.130214	0.710816
ENSG00000042062.11	RIPOR3	7.62517	12.4234	21.8102	19.9072	23.7388	18.1622	1.09226	0.00146705
ENSG00000042088.13	TDP1	14.7664	18.3516	14.3203	18.3475	14.0609	20.4634	0.051405	0.898486
ENSG00000042286.14	AIFM2	0.582517	0.858658	0.850843	0.885543	1.25098	0.826208	0.634765	0.269823
ENSG00000042304.11	C2orf83	0	0	0	0	0	0	NA	NA
ENSG00000042317.16	SPATA7	9.95219	5.01934	8.27413	8.13414	10.6666	7.37948	0.284302	0.379082
ENSG00000042429.11	MED17	6.60157	11.2121	7.86838	12.2529	7.89754	12.2885	0.196498	0.693485
ENSG00000042445.13	RETSAT	14.7173	10.1106	14.3415	9.6108	13.7597	8.70229	-0.17175	0.666524
ENSG00000042493.15	CAPG	40.5142	32.0791	27.5252	18.6643	35.266	20.687	-0.535225	0.152832
ENSG00000042753.11	AP2S1	246.485	292.271	235.107	269.586	230.955	290.733	-0.0698228	0.819
ENSG00000042781.12	USH2A	0.00516472	0	0	0.00254633	0.00236319	0.00218529	1.30184	0.794454
ENSG00000042813.7	ZPBP	0	0	0	0	0	0	1.30184	0.794454
ENSG00000042832.11	TG	0.0558786	0.216928	0.00996572	0.269414	0.451011	0.197436	0.560377	0.782106
ENSG00000042980.12	ADAM28	0.186735	0.303822	0.227184	0.36251	1.02938	0.125013	-0.290936	0.833233
ENSG00000043039.6	BARX2	0	0	0.0787212	0	0.195071	0.0263265	3.89687	0.253254
ENSG00000043093.13	DCUN1D1	7.39641	5.92308	6.71791	8.15442	6.05563	7.29525	0.211749	0.467774
ENSG00000043143.20	JADE2	6.75603	3.23214	8.54657	5.10397	7.96464	6.89293	0.557447	0.103669
ENSG00000043355.11	ZIC2	0.495173	0.0487269	0.838711	0.57378	1.02317	0.0749109	0.641962	0.698119
ENSG00000043462.11	LCP2	48.0605	49.8004	41.1838	41.5548	38.7804	38.5356	-0.222872	0.370136
ENSG00000043514.15	TRIT1	8.99783	9.09911	7.48882	12.9782	8.10869	11.9795	0.286061	0.47782
ENSG00000043591.5	ADRB1	0.0185728	0	0.015727	0	0	0	NA	NA
ENSG00000044012.3	GUCA2B	0	0	0	0	0	0	NA	NA
ENSG00000044090.8	CUL7	26.477	22.1091	25.1103	18.961	26.585	19.0577	-0.0373715	0.910615
ENSG00000044115.20	CTNNA1	224.869	219.37	189.161	175.508	172.591	168.714	-0.373384	0.113406
ENSG00000044446.11	PHKA2	6.76886	6.37097	5.98164	4.57049	6.55552	4.7453	-0.211616	0.485245
ENSG00000044459.14	CNTLN	2.34616	1.57284	1.74976	1.56463	1.84038	1.88676	-0.190833	0.613129
ENSG00000044524.10	EPHA3	0	0.0191654	0	0	0	0	-2.55613	0.601466
ENSG00000044574.7	HSPA5	99.6772	297.391	133.683	262.816	114.236	303.002	0.0688331	0.912512
ENSG00000046604.12	DSG2	17.4209	3.86894	14.7217	4.18958	15.3791	3.96474	-0.16212	0.891329
ENSG00000046647.13	GEMIN8	9.23271	6.34899	9.56278	5.78523	8.06902	5.60413	-0.272569	0.543798
ENSG00000046651.14	OFD1	4.10067	5.22238	3.78102	4.20964	5.20194	4.22425	0.0032897	0.991894
ENSG00000046653.14	GPM6B	3.02121	2.06548	2.72324	1.27841	3.27653	1.11772	-0.539998	0.315364
ENSG00000046774.9	MAGEC2	0	0	0	0.0274405	0	0	-0.137616	0.978031
ENSG00000046889.18	PREX2	3.46481	2.18815	2.01047	2.51915	2.27386	0.993897	-0.671634	0.219263
ENSG00000047056.14	WDR37	9.73259	9.30403	7.72058	7.70359	8.01753	7.73836	-0.313953	0.257522
ENSG00000047188.15	YTHDC2	5.72744	5.04932	6.44609	6.39788	6.86792	4.17098	-0.0938967	0.737777
ENSG00000047230.14	CTPS2	9.98938	7.5923	9.81077	8.51277	9.04748	8.00878	0.0268786	0.923576
ENSG00000047249.17	ATP6V1H	16.1076	16.6703	16.8441	14.3932	12.5253	17.5257	-0.143519	0.621618
ENSG00000047315.15	POLR2B	25.423	26.9678	21.3301	27.3431	20.7262	25.8206	-0.176506	0.563645
ENSG00000047346.12	FAM214A	8.15105	6.96269	7.42863	8.84784	9.43184	7.48633	0.0650236	0.825768
ENSG00000047365.11	ARAP2	0.235778	0.0486955	0.0956414	0.340789	0.0607953	0.0739317	-1.47318	0.164596
ENSG00000047410.13	TPR	21.9562	21.8546	19.3255	17.809	21.4202	19.4463	-0.070721	0.776216
ENSG00000047457.13	CP	1.06813	1.29497	2.2951	1.51836	0.84044	1.70111e-39	-0.457119	0.370049
ENSG00000047578.12	KIAA0556	7.44661	4.80859	5.91098	4.54073	6.63409	4.8881	-0.117566	0.765402
ENSG00000047579.19	DTNBP1	22.0225	17.0314	15.9029	15.0237	16.9068	19.6977	0.0772228	0.786942
ENSG00000047597.5	XK	0.272424	0.178629	0.659938	0.412462	0.56186	0.782585	1.84568	0.00419801
ENSG00000047617.14	ANO2	1.97417	1.57358	1.48825	0.362263	0.531897	1.13452	-0.769231	0.200349
ENSG00000047621.11	C12orf4	6.94356	5.81455	4.40561	5.72552	2.94568	6.76957	-0.205622	0.568014
ENSG00000047634.14	SCML1	4.87329	4.35951	1.8339	2.86934	2.35324	2.15108	-1.25701	0.00101617
ENSG00000047644.18	WWC3	15.5252	12.8334	14.5456	12.934	13.6436	11.9406	-0.0969242	0.727897
ENSG00000047648.21	ARHGAP6	1.3234	2.7366	3.09071	4.39022	3.67312	5.51269	1.07956	0.016467
ENSG00000047662.4	FAM184B	9.87986e-46	0.024103	1.61415e-09	0.0172734	6.30832e-71	0.0357449	-0.248363	0.549124
ENSG00000047849.21	MAP4	56.8335	55.1026	61.2404	47.5701	57.5431	50.14	-0.052036	0.847625
ENSG00000047932.13	GOPC	11.8956	11.2844	10.5962	11.8982	10.2121	12.1008	-0.108443	0.723284
ENSG00000047936.10	ROS1	0	0	0	0	0	0.00569009	NA	NA
ENSG00000048028.11	USP28	16.6006	10.2249	9.86069	5.85975	15.0077	7.26594	-0.33016	0.476197
ENSG00000048052.21	HDAC9	0.201058	0.599975	0.700768	1.62815	0.732412	0.881909	0.663731	0.333765
ENSG00000048140.17	TSPAN17	25.4601	14.4447	21.021	12.1817	23.5722	11.3545	-0.203675	0.67601
ENSG00000048162.20	NOP16	8.47719	13.0119	9.33026	25.8819	7.61311	27.2366	0.257004	0.462254
ENSG00000048342.15	CC2D2A	8.49846	8.05517	7.23432	5.29818	7.17209	5.11163	-0.510178	0.110074
ENSG00000048392.11	RRM2B	18.878	9.54576	26.3683	16.6699	26.1233	18.174	0.568846	0.177866
ENSG00000048405.9	ZNF800	7.94584	6.0827	8.99923	6.64038	10.3906	5.27228	0.0389966	0.918282
ENSG00000048462.10	TNFRSF17	0	0	0	0	0	0	-0.137627	0.97803
ENSG00000048471.13	SNX29	5.38298	6.49469	5.11489	5.47723	5.2952	4.7878	-0.230013	0.468406
ENSG00000048540.14	LMO3	0.311949	0	0.112652	0.0761439	0.237914	0.16607	0.513838	0.809495
ENSG00000048544.5	MRPS10	11.4096	10.652	10.5102	14.2738	10.0908	13.2493	0.0464016	0.897673
ENSG00000048545.13	GUCA1A	0.69695	0.708319	0.867431	0.614419	0.947389	1.02695	0.786683	0.255057
ENSG00000048649.13	RSF1	25.4201	23.3592	25.5395	21.3361	19.7913	21.3929	-0.0763994	0.778743
ENSG00000048707.13	VPS13D	4.52824	3.37495	4.11337	3.48446	4.49488	3.07653	-0.102049	0.757893
ENSG00000048740.18	CELF2	6.20563	5.9607	6.39526	11.6223	7.73051	11.5012	0.69851	0.118886
ENSG00000048828.16	FAM120A	14.0919	17.3597	15.8489	18.5807	15.6989	22.0182	0.155275	0.642279
ENSG00000048991.16	R3HDM1	14.6793	13.9014	13.1304	12.674	13.9564	13.8782	-0.0665736	0.804107
ENSG00000049089.13	COL9A2	12.3398	12.8079	16.3663	12.386	22.7853	8.73974	0.348869	0.443516
ENSG00000049130.14	KITLG	6.23559	19.3882	10.8957	21.7386	13.764	19.0395	0.247557	0.655601
ENSG00000049167.13	ERCC8	5.03216	5.52627	2.91729	4.92136	4.13387	4.59984	-0.226337	0.642919
ENSG00000049192.14	ADAMTS6	2.87039	0.46238	0.767968	1.88486	0.984436	0.6866	-1.02881	0.104037
ENSG00000049239.12	H6PD	11.078	7.47123	7.34251	4.53096	8.51706	4.15203	-0.567767	0.186205
ENSG00000049245.12	VAMP3	33.9063	35.7482	30.4621	39.9097	29.0195	39.8365	-0.0554037	0.861481
ENSG00000049246.14	PER3	0.946325	1.0274	0.362156	0.384232	0.428752	0.352156	-0.685663	0.210608
ENSG00000049247.13	UTS2	2.50984e-141	1.60744e-75	2.06147e-147	4.39351e-37	8.45998e-116	0	0.435467	0.782187
ENSG00000049249.8	TNFRSF9	0.299512	0.0309472	0.0428765	0	0.0261511	0	-2.3079	0.359325
ENSG00000049283.17	EPN3	0.068163	0.0404354	0.544684	0.548104	1.07492	0.119414	2.24632	0.0329389
ENSG00000049323.15	LTBP1	56.4288	47.4667	54.9158	37.0881	56.6389	35.2057	-0.171156	0.603843
ENSG00000049449.8	RCN1	53.3583	55.6302	56.9361	62.1923	55.2186	62.4824	0.0507924	0.842607
ENSG00000049540.16	ELN	3.83399	5.0773	10.5249	9.75561	10.4936	9.31151	0.788898	0.0292663
ENSG00000049541.10	RFC2	11.7841	14.0629	13.618	14.1482	13.4225	14.8658	0.110975	0.760629
ENSG00000049618.22	ARID1B	21.3059	25.9609	19.4275	25.4533	22.4763	26.1314	0.0472287	0.874329
ENSG00000049656.13	CLPTM1L	31.1922	40.6274	28.6719	42.3222	28.5282	43.2422	0.00298447	0.993977
ENSG00000049759.17	NEDD4L	11.7325	5.94103	13.0771	5.36087	14.6204	4.83618	0.0223797	0.970698
ENSG00000049768.14	FOXP3	0.0717664	0.236804	0.0384203	0.212203	0.0947192	0.173164	-0.912362	0.343879
ENSG00000049769.12	PPP1R3F	7.92357	9.4399	8.03398	6.94613	9.49136	6.91151	-0.179162	0.576938
ENSG00000049860.13	HEXB	62.5129	55.6171	64.3022	60.4088	64.6814	58.1367	0.492903	0.148279
ENSG00000049883.14	PTCD2	1.70828	1.89575	1.48206	2.46622	1.9794	2.29291	-0.0460491	0.900012
ENSG00000050030.13	NEXMIF	0.0139228	0	0.00712341	0.00457569	0	0	-2.60357	0.54471
ENSG00000050130.17	JKAMP	19.6901	17.6738	21.1048	18.0579	18.6666	22.7438	0.0173009	0.949791
ENSG00000050165.17	DKK3	25.944	7.39241	27.1158	9.25634	31.813	9.02149	-0.0892155	0.89076
ENSG00000050327.14	ARHGEF5	0.312352	0.440026	0.473115	0.303294	0.350999	0.19275	-0.652306	0.332241
ENSG00000050344.8	NFE2L3	5.55607	4.49185	8.35897	4.70518	7.69985	4.90662	0.185231	0.653294
ENSG00000050393.11	MCUR1	4.88656	8.56798	4.70865	7.61956	4.88624	8.56905	-0.198118	0.632208
ENSG00000050405.13	LIMA1	7.51204	4.29975	7.28479	7.12308	7.39352	7.91526	0.277158	0.475892
ENSG00000050426.15	LETMD1	20.2992	18.3698	21.6938	20.6641	27.2641	17.7765	0.197314	0.540712
ENSG00000050438.16	SLC4A8	1.2556	2.07486	2.7451	0.884543	2.39267	0.914057	0.729011	0.1933
ENSG00000050555.17	LAMC3	22.5927	30.063	32.2131	38.1971	36.6863	34.7075	0.469378	0.0909979
ENSG00000050628.20	PTGER3	1.80984	2.29593	4.50384	5.90754	5.35453	6.08823	1.8815	0.00015129
ENSG00000050730.15	TNIP3	0.168214	0	0.0498885	0.164964	0.0940868	0	3.31553	0.493182
ENSG00000050748.17	MAPK9	16.6505	13.151	15.0058	13.344	13.1946	14.5045	-0.0176562	0.94779
ENSG00000050767.15	COL23A1	4.69329	4.21562	6.10076	4.54157	7.87712	4.36914	0.4922	0.216184
ENSG00000050820.16	BCAR1	90.5553	110.568	89.9063	116.372	81.9851	131.751	0.0527506	0.865289
ENSG00000051009.10	FAM160A2	8.51964	10.2194	8.56074	8.66642	9.06707	7.13554	-0.337127	0.253013
ENSG00000051108.14	HERPUD1	18.7253	52.6971	16.2439	43.0984	15.3434	42.7456	-0.119872	0.85764
ENSG00000051128.18	HOMER3	129.866	128.947	52.8022	61.6622	61.3406	57.2812	-1.11651	1.39e-05
ENSG00000051180.16	RAD51	4.92312	7.62098	4.73233	5.04269	3.37111	7.07687	-0.141486	0.781258
ENSG00000051341.13	POLQ	0.531039	1.02971	0.871737	0.757542	0.589786	0.878147	-0.361165	0.441556
ENSG00000051382.8	PIK3CB	11.1291	10.769	16.815	16.8448	16.93	16.0808	0.638812	0.022873
ENSG00000051523.10	CYBA	545.017	608.259	662.335	609.915	719.452	593.796	0.161298	0.525352
ENSG00000051596.9	THOC3	14.118	10.6146	13.8216	11.4431	10.5486	13.7449	0.142301	0.660054
ENSG00000051620.10	HEBP2	31.11	28.3239	31.2266	28.5668	35.3289	28.2957	0.107389	0.7312
ENSG00000051825.14	MPHOSPH9	9.07965	7.1401	5.65222	6.85418	6.40451	7.49667	0.0258976	0.932163
ENSG00000052126.14	PLEKHA5	6.80068	3.87157	8.10059	5.71338	8.67928	3.80269	0.244583	0.637123
ENSG00000052344.15	PRSS8	1.66238	0.412309	7.94843	1.82716	13.7394	1.01433	3.67109	0.0245308
ENSG00000052723.11	SIKE1	41.4604	32.0528	39.7893	38.8986	42.1252	32.6225	-0.0865422	0.769132
ENSG00000052749.13	RRP12	6.53572	9.37935	6.62107	11.4782	7.14896	12.9491	0.445061	0.382388
ENSG00000052795.12	FNIP2	5.52836	5.0954	4.47139	4.27613	4.00869	4.48402	-0.263102	0.327345
ENSG00000052802.12	MSMO1	42.267	52.8024	58.2874	38.068	47.1311	39.6102	-0.207398	0.53037
ENSG00000052841.14	TTC17	24.8409	17.0263	23.8905	16.6904	23.4574	16.1569	0.0197797	0.951399
ENSG00000052850.5	ALX4	0.0876458	0.0482716	0.0817544	0.0345645	0.0803222	0.0667827	-0.594214	0.667665
ENSG00000053108.16	FSTL4	0.345333	0.156603	0.163211	0.289851	0.465146	0.0579414	0.235925	0.859681
ENSG00000053254.15	FOXN3	25.2845	25.4799	18.5567	15.4779	19.947	13.5305	-0.71397	0.0523819
ENSG00000053328.8	METTL24	2.45632	0.776806	2.7626	0.738547	1.82434	0.908032	-0.4568	0.580649
ENSG00000053371.12	AKR7A2	22.4676	28.2903	19.1756	19.0688	19.981	21.0017	-0.209266	0.48602
ENSG00000053372.4	MRTO4	10.4081	19.0443	7.67793	20.1904	6.74947	25.266	0.173354	0.789501
ENSG00000053438.8	NNAT	34.7457	43.6912	25.0957	26.4279	27.7695	22.4172	-0.748782	0.0139223
ENSG00000053501.12	USE1	12.8452	19.1626	12.0004	19.2333	12.0182	20.155	-0.126489	0.774863
ENSG00000053524.12	MCF2L2	2.25051	1.51789	2.43427	1.38898	2.65283	1.95602	0.34966	0.43075
ENSG00000053702.14	NRIP2	0.816207	0.694016	0.67253	0.744749	0.783133	0.75509	-0.0244564	0.955984
ENSG00000053747.15	LAMA3	0.020644	0.0190879	0.044154	0.014861	0.0658077	0.00425194	1.30512	0.577577
ENSG00000053770.11	AP5M1	21.0422	19.6444	12.4348	14.1845	11.8882	15.344	-0.677786	0.0135744
ENSG00000053900.10	ANAPC4	8.03772	6.48689	8.4108	6.49609	7.63572	6.60011	-0.179588	0.559227
ENSG00000053918.15	KCNQ1	9.64369	4.84063	6.16464	4.16189	7.98333	3.17777	-0.295935	0.593973
ENSG00000054116.11	TRAPPC3	30.3029	28.9462	37.3222	28.4928	33.8233	32.2284	0.130146	0.667961
ENSG00000054118.13	THRAP3	45.8254	51.0768	31.9973	57.9086	33.9926	60.5636	-0.105173	0.797278
ENSG00000054148.17	PHPT1	127.893	139.612	164.353	161.121	167.316	167.875	0.312553	0.202089
ENSG00000054179.11	ENTPD2	0.0525282	0.149328	0.297294	0.234227	0.243798	0.111325	0.00462541	0.997161
ENSG00000054219.10	LY75	0.145452	0.175684	0.0182413	0.106605	0.0993316	0.2011	0.725107	0.704682
ENSG00000054267.21	ARID4B	10.5639	8.42084	7.91212	8.41533	8.2385	8.20124	-0.0553522	0.843849
ENSG00000054277.13	OPN3	14.7576	8.20987	11.9446	5.49554	11.4548	5.07153	-0.556858	0.331158
ENSG00000054282.15	SDCCAG8	14.5343	8.87607	25.3598	17.1224	20.4995	15.2279	0.712253	0.0691225
ENSG00000054356.13	PTPRN	0.523066	1.50725	2.87685	5.23049	1.87418	4.042	2.28819	0.00377772
ENSG00000054392.12	HHAT	1.40959	0.652555	0.813567	1.09511	1.41186	0.707651	-0.288284	0.646371
ENSG00000054523.17	KIF1B	22.6042	21.0589	21.9493	18.6915	22.0049	18.9283	-0.0830298	0.750769
ENSG00000054598.6	FOXC1	65.639	44.4025	28.2189	19.9599	37.654	16.5467	-1.08994	0.0127492
ENSG00000054611.13	TBC1D22A	13.5364	19.8359	13.1585	17.1869	13.1944	18.4946	-0.192885	0.619026
ENSG00000054654.16	SYNE2	5.93667	5.40874	3.31927	2.14618	5.34208	1.64181	-0.796868	0.184002
ENSG00000054690.13	PLEKHH1	3.85172	1.90844	3.82381	2.83165	4.2121	3.04175	0.465841	0.278259
ENSG00000054793.13	ATP9A	6.53607	4.01902	3.45239	2.84228	3.61645	2.87179	-0.792854	0.0313963
ENSG00000054796.12	SPO11	0	0	0	0	0	0	-0.148628	0.976252
ENSG00000054803.3	CBLN4	0	0	0	0	0	0	NA	NA
ENSG00000054938.15	CHRDL2	0.104083	0	0	0	0.0465994	0.101395	-1.72514	0.564685
ENSG00000054965.10	FAM168A	6.25663	4.93739	7.04505	4.14277	8.49386	3.68661	-0.00451031	0.991164
ENSG00000054967.12	RELT	12.7944	14.9759	16.7528	13.8398	17.3069	14.3422	0.170323	0.565721
ENSG00000054983.16	GALC	37.6334	51.5155	63.8021	56.7038	72.2213	58.3929	0.505048	0.0665989
ENSG00000055044.10	NOP58	27.0829	51.6259	24.753	78.9542	29.8738	83.8885	0.36449	0.547455
ENSG00000055070.16	SZRD1	75.548	102.51	75.5194	81.3406	69.6856	92.7021	-0.141559	0.626332
ENSG00000055118.14	KCNH2	13.3611	18.4	33.0902	40.9168	40.8951	48.742	1.40492	6.88e-05
ENSG00000055130.15	CUL1	20.3352	26.831	17.4274	26.8672	16.6695	30.4668	-0.0269988	0.949488
ENSG00000055147.18	FAM114A2	13.6862	14.0812	10.7183	11.4766	13.587	13.1192	0.0178362	0.955402
ENSG00000055163.19	CYFIP2	14.7563	7.38814	22.5125	14.1751	21.6435	15.9044	0.671984	0.136817
ENSG00000055208.18	TAB2	28.2366	20.4855	22.2801	17.0867	23.0768	17.0438	-0.306942	0.312672
ENSG00000055211.12	GINM1	14.9453	9.11451	13.0552	9.56044	11.7438	9.3812	-0.237061	0.486391
ENSG00000055332.16	EIF2AK2	7.98405	7.77484	8.10316	6.20446	7.87292	6.77171	-0.165712	0.667528
ENSG00000055483.19	USP36	11.667	20.2776	12.3967	20.0989	13.5379	27.9106	0.127663	0.786127
ENSG00000055609.17	KMT2C	5.75013	5.16767	6.78863	5.37465	4.31921	5.20706	-0.203678	0.490527
ENSG00000055732.12	MCOLN3	0.309068	0.206296	0.245973	0.285791	1.0527	0.146847	1.43997	0.136606
ENSG00000055813.5	CCDC85A	1.82073	1.53321	0.980882	0.539449	1.22905	0.422418	-1.20396	0.0835012
ENSG00000055917.15	PUM2	15.3518	15.9843	12.0126	15.4331	11.4698	17.1467	-0.0366554	0.911205
ENSG00000055950.16	MRPL43	74.9911	74.9774	68.9135	69.8839	69.0264	81.0934	-0.0504611	0.842732
ENSG00000055955.15	ITIH4	1.84177	2.236	3.01432	2.93341	0.627504	0.613651	-0.328229	0.877973
ENSG00000055957.10	ITIH1	2.01369	0.648306	3.19974	3.61151	0.352396	0	-1.96964	0.311358
ENSG00000056050.6	HPF1	26.3535	17.2807	23.0451	16.1591	21.3832	20.4033	-0.0552309	0.869743
ENSG00000056097.15	ZFR	43.6915	54.8518	44.3283	46.9675	45.6729	41.1852	-0.020921	0.933408
ENSG00000056277.15	ZNF280C	1.19112	0.67682	1.14726	0.862308	0.87775	0.851519	0.0301589	0.948781
ENSG00000056291.17	NPFFR2	1.45002	0.692375	1.7704	0.49281	0	0	-6.94446	0.000103826
ENSG00000056487.15	PHF21B	3.09507	2.65411	4.97727	1.67607	5.43561	1.65994	0.210444	0.738878
ENSG00000056558.10	TRAF1	1.63448	0.870655	1.1059	0.673412	1.39584	0.554207	-0.419335	0.502223
ENSG00000056586.15	RC3H2	10.2855	12.6391	9.44851	13.1966	8.7871	12.8	-0.0639685	0.842756
ENSG00000056736.9	IL17RB	0.468357	0.455589	0.480974	0.415355	0.304203	0.378936	0.00200278	0.997435
ENSG00000056972.18	TRAF3IP2	8.62146	5.22699	5.33555	1.68054	7.419	1.94201	-0.473074	0.509535
ENSG00000056998.19	GYG2	7.89692	4.0267	5.96333	2.61183	8.46536	3.40294	-0.096916	0.868397
ENSG00000057019.15	DCBLD2	6.26229	5.35072	5.37259	5.53003	7.53373	5.89229	-0.0714329	0.788473
ENSG00000057149.15	SERPINB3	0	0	0.161425	0.11131	0.175703	0.0539091	1.87815	0.535951
ENSG00000057252.12	SOAT1	6.13577	4.74112	2.9917	3.58965	3.2679	5.6079	-0.0963932	0.778751
ENSG00000057294.14	PKP2	1.52808	0.799321	4.33055	1.51942	6.39818	1.28526	1.84369	0.017165
ENSG00000057468.6	MSH4	0.0480523	0.0147095	0.0135682	0.0157892	0.0147037	0	-0.344259	0.85667
ENSG00000057593.13	F7	0.549955	0.205953	1.20549	0.696399	1.54241	0.679119	0.798207	0.296769
ENSG00000057608.16	GDI2	78.2833	87.2822	87.1883	97.5048	85.1379	106.311	0.172766	0.53782
ENSG00000057657.15	PRDM1	6.67171	11.2434	13.1451	33.9091	12.696	33.8073	1.65407	0.00509367
ENSG00000057663.14	ATG5	6.41819	4.95903	6.37567	7.12915	5.75255	6.86805	0.19018	0.544904
ENSG00000057704.12	TMCC3	11.8783	7.0579	3.95348	2.13424	4.42907	1.96561	-1.62784	0.000750489
ENSG00000057757.9	PITHD1	20.3455	25.9474	18.7423	29.2558	19.8182	28.7629	-0.0452892	0.910266
ENSG00000057935.13	MTA3	29.0973	17.718	24.281	14.8484	23.6249	16.2378	-0.184099	0.66686
ENSG00000058056.8	USP13	4.00261	4.00611	3.04623	2.97112	2.47417	3.42911	-0.639961	0.0557132
ENSG00000058063.15	ATP11B	11.1743	9.01674	10.7462	7.49968	12.7069	9.51832	0.0124006	0.967905
ENSG00000058085.14	LAMC2	0.223739	0.0813593	0.494961	0.199027	0.787991	0.10005	2.01011	0.0482493
ENSG00000058091.16	CDK14	8.42576	3.17743	4.99772	2.91252	6.38831	4.34256	-0.587307	0.247402
ENSG00000058262.9	SEC61A1	60.7661	95.9863	68.6029	86.1104	64.9973	90.0679	-0.0356654	0.924126
ENSG00000058272.16	PPP1R12A	24.926	22.8931	22.7648	23.3784	24.872	23.3332	-0.093611	0.706261
ENSG00000058335.15	RASGRF1	0.712572	0.0295479	0.235947	0.537098	0.0795508	0.544953	0.2298	0.824776
ENSG00000058404.19	CAMK2B	0	0.35053	0.108515	0.0244453	0.363098	0.0419993	-0.77094	0.66829
ENSG00000058453.16	CROCC	31.24	15.6109	20.2153	14.4188	22.3848	10.1471	-0.203635	0.677465
ENSG00000058600.15	POLR3E	30.8825	32.9439	27.4548	35.524	28.7795	42.6405	0.121898	0.744031
ENSG00000058668.14	ATP2B4	25.3288	7.89052	27.7481	8.67706	25.4305	9.53518	0.139312	0.8336
ENSG00000058673.16	ZC3H11A	30.7035	24.1875	28.1214	27.4202	25.8883	25.1724	-0.289117	0.856604
ENSG00000058729.10	RIOK2	5.82476	5.43867	6.74121	10.4413	4.93329	7.41907	0.011569	0.971319
ENSG00000058799.14	YIPF1	10.1185	10.1533	9.83011	7.52429	9.60745	7.12437	-0.429469	0.204235
ENSG00000058804.11	NDC1	4.49517	4.86517	4.21243	5.62994	4.24646	6.13426	-0.0409321	0.912316
ENSG00000058866.14	DGKG	0.0332995	0.00796536	0.0785564	0	0.116847	0.0883125	4.29988	0.196908
ENSG00000059122.16	FLYWCH1	45.4068	30.1889	46.1613	27.1437	45.4796	25.9726	0.0298596	0.940984
ENSG00000059145.18	UNKL	15.6278	10.0618	14.2943	9.30142	15.6494	8.67866	-0.242008	0.503186
ENSG00000059377.16	TBXAS1	4.21888	5.7291	5.94839	3.94436	4.2502	4.8208	-0.663884	0.0661295
ENSG00000059378.12	PARP12	1.43442	2.61223	1.38006	0.983129	0.68725	0.609978	-1.4928	0.0139739
ENSG00000059573.8	ALDH18A1	25.0316	31.8073	25.3884	30.0625	27.4714	36.4916	0.221588	0.412121
ENSG00000059588.9	TARBP1	17.1474	8.71064	7.85498	6.76657	13.5719	6.76974	-0.75902	0.0886047
ENSG00000059691.11	GATB	7.0208	9.73009	7.26457	9.15984	9.0863	10.8352	0.0542727	0.857415
ENSG00000059728.10	MXD1	0.8762	0.680412	1.16584	0.730266	1.18385	1.03259	0.513276	0.23422
ENSG00000059758.7	CDK17	34.5745	41.9651	33.1855	47.304	26.8858	49.8388	-0.0526547	0.898973
ENSG00000059769.19	DNAJC25	1.44016	2.82459	2.03557	3.64314	2.01802	3.24973	0.0240861	0.969702
ENSG00000059804.15	SLC2A3	180.855	240.396	222.038	273.589	229.874	304.127	0.360281	0.288742
ENSG00000059915.16	PSD	6.14763	7.10781	11.604	8.66706	11.0889	6.70557	0.212667	0.620672
ENSG00000060069.16	CTDP1	9.46846	12.5925	8.88728	10.061	9.31369	10.2257	-0.088782	0.784112
ENSG00000060138.12	YBX3	111.231	138.469	145.852	169.885	151.418	184.44	0.362073	0.184494
ENSG00000060140.8	STYK1	0.123249	0.530164	0.444929	0.616554	0.129351	0.560277	-0.128033	0.898433
ENSG00000060237.16	WNK1	34.5668	30.6069	31.6843	31.0809	32.5918	34.7473	0.032402	0.894095
ENSG00000060303.5	RPS17P5	0.3335	0.624673	0.270092	0	0	0	-2.55613	0.601466
ENSG00000060339.13	CCAR1	27.9384	34.7908	21.9991	32.3703	25.285	35.1259	-0.0167492	0.958116
ENSG00000060491.16	OGFR	35.3498	19.8896	34.6168	18.1601	36.9149	19.6054	-0.0722191	0.876352
ENSG00000060558.3	GNA15	0.0514573	0.472473	0.0870552	0.177496	0.239511	0.566498	0.426184	0.698184
ENSG00000060566.13	CREB3L3	0.0817086	0.0416722	0.15564	0.255143	0.0375419	0	-0.719502	0.627158
ENSG00000060642.10	PIGV	2.68593	2.24079	2.66588	3.17054	4.18671	3.28676	0.256421	0.506917
ENSG00000060656.19	PTPRU	10.4348	4.51706	14.7778	4.61459	20.1918	5.40059	0.951159	0.117144
ENSG00000060688.12	SNRNP40	17.6777	21.3919	20.5357	23.0024	18.0293	24.6621	0.20609	0.48564
ENSG00000060709.14	RIMBP2	0.196178	0.0647612	0.182392	0.192017	0.142513	0.0605798	-0.676459	0.590939
ENSG00000060718.20	COL11A1	7.71995	5.27044	9.40224	6.40423	11.108	7.32992	0.325087	0.381465
ENSG00000060749.14	QSER1	6.43801	5.60109	5.52554	6.35644	4.83752	6.55148	-0.14917	0.623371
ENSG00000060762.18	MPC1	8.82658	14.7278	10.8378	11.5404	12.0515	14.4922	0.052844	0.890845
ENSG00000060971.17	ACAA1	18.823	21.8713	15.7362	19.9822	15.33	17.4813	-0.204276	0.528029
ENSG00000060982.14	BCAT1	11.8297	23.7958	19.677	25.8847	21.4296	26.3446	0.404281	0.274945
ENSG00000061273.17	HDAC7	151.089	186.082	147.98	158.56	167.591	167.659	-0.179328	0.496415
ENSG00000061337.15	LZTS1	0.185813	0.0980805	0.224774	0.104532	0.137654	0.0235072	-0.477767	0.712327
ENSG00000061455.10	PRDM6	0.0320437	0.146275	0.22405	0.0526579	0.311685	0.0452035	1.46602	0.19567
ENSG00000061492.11	WNT8A	0	0	0	0	0	0	-0.137603	0.978033
ENSG00000061656.9	SPAG4	2.42905	3.4342	3.37108	2.64272	2.5043	2.31798	0.125152	0.775062
ENSG00000061676.14	NCKAP1	29.7945	30.4054	32.1406	36.2691	27.8385	34.8424	0.0745371	0.792991
ENSG00000061794.12	MRPS35	10.6895	11.0847	12.4721	15.5238	11.3587	16.97	0.329082	0.334362
ENSG00000061918.12	GUCY1B3	1.35267	0.431791	1.14527	0.558743	2.21647	0.710483	0.359491	0.691346
ENSG00000061936.9	SFSWAP	24.3119	26.0351	23.5809	21.4446	23.8557	23.0657	-0.131174	0.599305
ENSG00000061938.17	TNK2	91.4162	67.7208	82.2575	66.1549	89.6382	56.0605	-0.129607	0.721838
ENSG00000061987.15	MON2	7.87472	5.64514	5.4129	5.67008	5.51215	4.31435	-0.222396	0.405486
ENSG00000062038.13	CDH3	3.42327	0.962771	7.17104	3.00319	13.9798	2.25578	1.74485	0.0370443
ENSG00000062096.14	ARSF	0	0	0.070637	0	0	0	1.30183	0.794457
ENSG00000062194.15	GPBP1	19.0418	16.9934	17.0703	18.167	21.3532	15.4557	0.0157535	0.951665
ENSG00000062282.14	DGAT2	0.997135	0.875864	1.15321	0.784484	1.23503	0.390358	0.249137	0.738144
ENSG00000062370.16	ZNF112	1.39004	0.989732	0.853649	1.00956	0.872671	0.903913	-0.758441	0.128346
ENSG00000062485.18	CS	37.3956	37.572	41.3553	41.883	42.6964	44.1333	0.255764	0.289774
ENSG00000062524.15	LTK	3.05449	6.95773	6.00991	6.57408	5.23757	6.70621	0.121438	0.76117
ENSG00000062582.13	MRPS24	59.3764	74.5275	71.9792	77.0801	66.8969	78.6358	3.62098	0.273563
ENSG00000062598.17	ELMO2	14.4081	15.9132	12.0725	13.5623	13.0855	13.7221	-0.158164	0.578581
ENSG00000062650.18	WAPL	11.3754	10.9412	10.15	10.8672	10.7762	11.2449	0.0171877	0.946115
ENSG00000062716.12	VMP1	31.2964	41.3458	38.4282	52.6174	31.865	56.2196	0.147124	0.730104
ENSG00000062725.9	APPBP2	15.2365	12.7873	10.716	11.4181	10.9606	8.21198	-0.371904	0.202729
ENSG00000062822.12	POLD1	37.4535	44.1413	46.5828	43.9155	45.0627	42.1766	0.163924	0.524579
ENSG00000063015.19	SEZ6	0.0244558	0.163443	0.0839471	0	0	0.0754451	-1.50399	0.286405
ENSG00000063046.17	EIF4B	184.044	139.458	206.854	166.941	205.948	177.648	0.217633	0.451591
ENSG00000063127.15	SLC6A16	0.141478	0.891793	0.735075	1.29715	1.80959	0.558832	0.401066	0.475966
ENSG00000063169.10	BICRA	18.78	18.052	16.7215	14.531	16.8703	14.2077	-0.244189	0.332649
ENSG00000063176.15	SPHK2	16.9533	23.5142	13.528	19.8019	16.7281	20.2476	-0.0599817	0.87236
ENSG00000063177.12	RPL18	1460.72	1679.99	1677.2	1680.14	1728.23	1792.43	0.164725	0.533505
ENSG00000063180.8	CA11	5.45112	3.34291	6.35617	2.99922	6.24813	3.32517	-0.000634019	0.999004
ENSG00000063241.7	ISOC2	22.0805	26.2955	22.709	22.3717	23.3838	26.9589	0.0918631	0.76943
ENSG00000063244.12	U2AF2	154.716	178.686	166.448	161.468	149.029	172.594	-0.0245635	0.928549
ENSG00000063245.14	EPN1	156.111	160.688	170.416	178.611	170.674	178.088	0.154333	0.549898
ENSG00000063322.13	MED29	15.4965	21.7546	14.0549	17.1225	13.5696	18.8704	-0.227389	0.543093
ENSG00000063438.16	AHRR	2.09203	1.5437	3.23226	1.48691	1.4237	0.945386	-0.192814	0.807044
ENSG00000063515.2	GSC2	0	0	0	0	0	0	NA	NA
ENSG00000063587.13	ZNF275	2.78491	2.43504	2.27569	2.08307	2.84132	2.01332	-0.264567	0.428834
ENSG00000063601.16	MTMR1	5.61914	3.77837	3.985	3.56124	3.6347	4.08835	-0.341509	0.313252
ENSG00000063660.8	GPC1	2.50551	5.13498	4.89898	2.65011	5.96007	1.97857	0.0651281	0.913825
ENSG00000063761.15	ADCK1	2.45429	2.96578	2.47805	2.97418	2.23081	2.68124	0.0115785	0.976367
ENSG00000063854.12	HAGH	60.256	46.8707	54.2597	35.4595	57.8092	45.2856	-0.204212	0.523563
ENSG00000063978.15	RNF4	49.1774	53.7599	49.0346	49.9586	49.7851	55.4829	0.0405072	0.890985
ENSG00000064012.21	CASP8	3.97208	8.11974	4.5149	4.98412	4.46114	6.7098	0.207181	0.58973
ENSG00000064042.17	LIMCH1	88.1516	90.7123	48.0451	79.1515	50.338	75.3647	-0.49881	0.146269
ENSG00000064102.14	INTS13	5.34792	6.50831	6.14011	8.51261	6.02818	8.2735	0.0666939	0.873706
ENSG00000064115.10	TM7SF3	51.7105	25.7885	44.7518	24.9592	50.1496	33.1994	0.12449	0.787877
ENSG00000064195.7	DLX3	0.168779	0.0778285	0.0769705	0.164662	0.16309	0.150933	5.21269	0.0310062
ENSG00000064199.6	SPA17	4.20757	3.13461	4.48188	3.24196	3.54265	4.01245	0.101692	0.855249
ENSG00000064201.15	TSPAN32	4.53891	8.08362	16.4743	19.8541	19.7728	18.3112	1.34056	0.000810361
ENSG00000064205.10	WISP2	0.0576213	0.0388341	0.0739909	0.0605884	0	0	-1.74951	0.661223
ENSG00000064218.4	DMRT3	0	0	0.148391	0	0.276616	0	4.48559	0.251016
ENSG00000064225.12	ST3GAL6	8.89373	9.14777	15.2833	6.12568	9.9595	8.08023	0.101178	0.790127
ENSG00000064270.12	ATP2C2	0.156751	0.171538	0.577667	0.0791055	0.118815	0.325237	0.698538	0.391881
ENSG00000064300.8	NGFR	13.704	28.6592	59.5601	111.904	53.9585	123.091	2.01505	0.000372111
ENSG00000064309.14	CDON	1.46783	0.718009	2.99378	0.463296	2.15873	1.79397	0.0970553	0.88756
ENSG00000064313.11	TAF2	17.3998	22.0726	16.5484	20.4873	14.3057	21.0994	-0.0501543	0.885545
ENSG00000064393.15	HIPK2	21.5026	34.4947	13.1415	24.8856	14.2334	28.7582	-0.444367	0.351308
ENSG00000064419.13	TNPO3	14.7947	14.9197	17.6367	14.9681	14.82	15.1279	-0.0128778	0.95968
ENSG00000064489.22	BORCS8-MEF2B	14.2422	16.9609	11.9773	11.4677	10.3305	14.7201	-1.57248	0.752958
ENSG00000064490.13	RFXANK	83.0842	116.301	66.4332	107.306	78.025	115.912	-0.0922003	0.82546
ENSG00000064545.14	TMEM161A	28.2751	20.6009	29.1972	25.3605	32.1689	24.1549	0.117185	0.686971
ENSG00000064547.13	LPAR2	30.2424	15.925	21.9608	13.2719	26.1042	12.3366	-0.280476	0.560544
ENSG00000064601.16	CTSA	54.6396	46.6365	51.0998	39.8757	47.2928	41.8708	-0.123635	0.645658
ENSG00000064607.16	SUGP2	31.9494	22.5029	29.024	22.7173	32.4131	22.5557	0.00577126	0.985977
ENSG00000064651.13	SLC12A2	4.53657	12.4665	7.53519	13.1837	7.17368	15.6952	0.339386	0.549116
ENSG00000064652.10	SNX24	11.5796	7.49209	15.2971	5.18858	12.6704	6.57544	-0.102246	0.812282
ENSG00000064655.18	EYA2	0.0753757	0	0.177424	0	0.173174	0	4.31568	0.299382
ENSG00000064666.14	CNN2	70.3239	120.669	103.122	142.061	91.0325	140.021	0.252654	0.554763
ENSG00000064687.12	ABCA7	15.7066	7.601	17.1599	8.24343	22.1249	7.83398	0.344203	0.551841
ENSG00000064692.18	SNCAIP	36.8178	20.1363	16.0204	13.4399	13.2279	10.7299	-1.22707	0.000665275
ENSG00000064703.11	DDX20	5.72858	6.82794	5.45156	7.17876	4.58692	7.42252	-0.00328481	0.993374
ENSG00000064726.9	BTBD1	22.34	27.7262	22.0115	28.3547	19.3603	28.9406	-0.0290922	0.935533
ENSG00000064763.10	FAR2	84.1278	86.3348	68.3676	65.9167	67.1804	67.5166	-0.392668	0.12775
ENSG00000064787.13	BCAS1	0.0536268	0.0366074	0.12893	0.101216	0.0310883	0.26644	0.489733	0.726646
ENSG00000064835.10	POU1F1	0	0	0	0	0	0	NA	NA
ENSG00000064886.13	CHI3L2	0	0.137043	0.734115	0.697118	0.676024	0.3243	4.25945	0.028391
ENSG00000064932.15	SBNO2	29.7421	32.441	34.872	37.3079	32.8715	41.9346	0.158392	0.592088
ENSG00000064933.17	PMS1	11.1451	9.9213	9.29665	11.0637	10.8536	8.51052	-0.0734208	0.814684
ENSG00000064961.18	HMG20B	85.0231	81.1458	75.9916	51.5252	88.8898	55.1262	-0.151812	0.639098
ENSG00000064989.12	CALCRL	39.5557	69.4572	21.7046	42.0186	19.4334	40.3132	-0.879037	0.0900536
ENSG00000064995.16	TAF11	20.2205	19.7239	21.449	21.0582	20.4415	22.2219	0.0618346	0.813328
ENSG00000064999.13	ANKS1A	9.87256	12.0105	12.7776	11.4039	14.698	11.6155	0.210542	0.486958
ENSG00000065000.15	AP3D1	55.2274	57.54	51.7534	54.3299	53.6048	58.8848	0.00492997	0.985079
ENSG00000065029.14	ZNF76	12.6453	16.2035	11.1615	10.0069	13.204	11.3841	-0.312991	0.290817
ENSG00000065054.13	SLC9A3R2	119.081	451.797	259.378	426.048	256.044	454.6	0.251533	0.680875
ENSG00000065057.7	NTHL1	33.6525	31.5891	33.3351	27.1445	36.1502	24.5358	-0.315242	0.320114
ENSG00000065060.16	UHRF1BP1	4.41051	3.6431	5.32872	4.24869	5.19725	4.60592	0.148504	0.578009
ENSG00000065135.10	GNAI3	2.46568	2.5607	2.17488	2.83478	2.13008	2.62767	-0.055325	0.849626
ENSG00000065150.18	IPO5	29.0546	31.4223	34.0188	37.7893	33.5995	38.826	0.230976	0.426809
ENSG00000065154.11	OAT	21.3119	15.4932	22.7076	15.6935	22.5959	17.5259	0.196932	0.515785
ENSG00000065183.15	WDR3	7.32854	10.9062	8.84702	18.8199	7.09222	18.5858	0.562206	0.299087
ENSG00000065243.19	PKN2	9.03946	8.78403	9.92143	8.72967	8.88691	8.38992	-0.20266	0.43133
ENSG00000065268.10	WDR18	48.4247	53.1674	46.9153	49.7111	48.1219	53.9328	-0.0202572	0.941826
ENSG00000065308.4	TRAM2	7.13561	6.31023	8.69776	7.6989	8.06191	8.39297	0.374763	0.14907
ENSG00000065320.8	NTN1	0.194358	0.16289	0.207852	0.191621	0.216823	0.143082	0.148045	0.850954
ENSG00000065325.12	GLP2R	0.0334939	0.0544362	0.0504777	0	0.0409376	0	0.121225	0.964435
ENSG00000065328.16	MCM10	1.94306	2.48784	1.82978	4.56986	3.01116	3.25306	0.243685	0.667979
ENSG00000065357.19	DGKA	23.6939	10.5352	32.9693	15.5358	31.191	15.6778	0.520383	0.316832
ENSG00000065361.14	ERBB3	3.32968	1.41205	2.9594	2.33361	4.06	1.86557	0.910411	0.0969929
ENSG00000065371.17	ROPN1	0	0	0	0	0	0	1.31295	0.792709
ENSG00000065413.18	ANKRD44	0.626888	0.619931	0.7888	0.246686	1.36386	0.259387	-0.0970553	0.910178
ENSG00000065427.14	KARS	48.6374	52.2566	58.1845	58.1282	57.842	62.4265	0.250914	0.310108
ENSG00000065457.10	ADAT1	24.5816	19.6978	22.1374	17.6807	18.7508	17.0534	-0.294189	0.28634
ENSG00000065485.19	PDIA5	29.6384	40.8195	39.4073	32.8328	35.1234	40.4919	0.16558	0.615746
ENSG00000065491.8	TBC1D22B	4.32916	2.85806	4.18933	3.51276	5.24064	3.69167	0.256344	0.523451
ENSG00000065518.7	NDUFB4	94.0484	88.9312	97.632	102.661	93.7418	111.367	0.052189	0.850031
ENSG00000065526.10	SPEN	13.204	15.9818	14.1573	13.543	14.6778	15.1202	0.0680384	0.835889
ENSG00000065534.18	MYLK	11.2818	9.47663	20.9311	23.3609	19.2229	35.2373	1.74987	5.13e-07
ENSG00000065548.17	ZC3H15	17.3233	23.5523	18.2669	31.8163	19.2453	28.9143	0.265124	0.551109
ENSG00000065559.14	MAP2K4	8.49315	9.27991	8.2432	8.5831	8.20486	8.74367	-0.084803	0.776375
ENSG00000065600.12	TMEM206	12.1406	12.2133	12.5991	8.79567	12.9891	10.9114	0.11913	0.700908
ENSG00000065609.14	SNAP91	0.175341	1.01227	0.391609	0.17257	0.320641	0.150987	0.560909	0.663312
ENSG00000065613.13	SLK	8.3761	6.08129	8.10843	6.65168	7.22685	5.83295	-0.20234	0.458377
ENSG00000065615.13	CYB5R4	3.78405	5.7953	3.94951	7.56927	3.56965	4.88378	-0.0971479	0.816036
ENSG00000065618.18	COL17A1	0.0552232	0.00844728	0.330874	0.0272214	0.0725019	0.00744202	0.696236	0.744502
ENSG00000065621.14	GSTO2	0.640383	1.16102	2.53175	2.73371	2.34181	1.98626	0.526372	0.197028
ENSG00000065665.20	SEC61A2	6.45206	3.87801	7.33567	4.19888	7.26229	4.793	-0.0034976	0.990414
ENSG00000065675.14	PRKCQ	2.62636	1.5087	2.3731	1.53454	1.91556	1.65266	-0.169917	0.69245
ENSG00000065717.14	TLE2	65.492	50.0788	88.8911	57.3026	136.145	58.6133	0.56612	0.200419
ENSG00000065802.11	ASB1	3.3005	5.94667	3.75249	5.7084	5.80754	5.92909	-0.0694363	0.817195
ENSG00000065809.13	FAM107B	54.9822	70.8915	24.405	49.3255	30.244	44.4108	-0.765882	0.0776641
ENSG00000065833.8	ME1	3.40474	2.82816	4.03809	3.78344	4.09104	4.15553	0.266103	0.403078
ENSG00000065882.15	TBC1D1	28.108	16.6488	31.3539	16.3413	28.6627	20.2319	0.0390922	0.928515
ENSG00000065883.14	CDK13	13.9883	16.0404	13.2462	13.903	13.868	14.393	-0.163134	0.530507
ENSG00000065911.11	MTHFD2	11.2279	19.4393	24.5737	35.8743	22.2189	40.0666	1.00492	0.0218959
ENSG00000065923.9	SLC9A7	1.04569	0.310087	1.94402	0.267709	1.36997	0.398878	0.182205	0.816712
ENSG00000065970.8	FOXJ2	7.51907	7.77595	7.72175	8.58725	8.1956	8.69569	0.227117	0.415477
ENSG00000065978.18	YBX1	643.553	780.226	705.554	755.857	694.077	841.387	0.101529	0.724767
ENSG00000065989.15	PDE4A	2.64693	1.04088	3.66606	1.88481	4.02444	1.70591	0.853439	0.161341
ENSG00000066027.11	PPP2R5A	9.54259	8.1634	10.7364	7.07041	11.6127	7.45267	0.0982291	0.773956
ENSG00000066032.18	CTNNA2	0.193424	1.54805	0.405812	0.247521	0.956743	0.497935	-0.864677	0.384262
ENSG00000066044.14	ELAVL1	61.7425	63.1708	63.1924	62.7451	60.7171	68.5857	-0.112227	0.657492
ENSG00000066056.13	TIE1	504.777	445.926	317.73	315.957	323.498	315.124	-0.583183	0.0140137
ENSG00000066084.12	DIP2B	12.7292	14.26	12.6152	13.6165	11.5412	16.6108	0.026808	0.934197
ENSG00000066117.14	SMARCD1	63.0291	107.783	62.4634	88.357	62.0043	99.1667	-0.0447123	0.889544
ENSG00000066135.12	KDM4A	16.0236	17.3416	14.0367	17.3749	14.6299	18.4172	-0.117037	0.713506
ENSG00000066136.20	NFYC	27.1298	33.1305	22.085	30.1055	24.1187	34.9308	-0.220333	0.542242
ENSG00000066185.12	ZMYND12	0.0388137	0.0877663	0.365378	0.156805	0.179099	0.0809708	-1.3798	0.258409
ENSG00000066230.10	SLC9A3	0.322744	0.059156	0.199865	0.211578	0.256499	0.109143	0.0364058	0.958202
ENSG00000066248.14	NGEF	0.182072	0.172934	0.913089	0.575328	1.65322	0.639869	2.46071	0.046607
ENSG00000066279.17	ASPM	1.7402	2.59753	1.89016	2.30781	1.39935	2.24758	-0.238149	0.630697
ENSG00000066294.14	CD84	0.17194	0.0984361	0.0535182	0.240838	0.0723366	0.0707855	-0.984291	0.410445
ENSG00000066322.14	ELOVL1	51.4032	84.5356	75.2477	101.833	68.0027	110.598	0.377708	0.315841
ENSG00000066336.11	SPI1	13.6133	23.628	21.1014	31.1126	22.0164	30.8894	0.584275	0.163441
ENSG00000066379.14	ZNRD1	17.339	17.2381	17.6643	17.2797	14.9724	17.0668	0.0111239	0.975078
ENSG00000066382.16	MPPED2	1.50595	1.65067	1.10563	0.956761	1.17356	0.798808	-0.877932	0.228334
ENSG00000066405.12	CLDN18	0.0811945	0.122048	0.250239	0	0.054226	0	-0.679473	0.655006
ENSG00000066422.4	ZBTB11	3.97945	4.81248	5.0767	6.02144	4.46144	5.282	0.237319	0.482398
ENSG00000066427.21	ATXN3	15.3005	8.82305	12.2336	6.55734	10.8845	8.58969	-0.11802	0.792057
ENSG00000066455.12	GOLGA5	8.39966	8.31802	9.15866	7.79494	9.01138	8.73108	0.0412349	0.877949
ENSG00000066468.22	FGFR2	1.55386	1.33813	2.78969	1.4486	4.0998	0.752393	0.858585	0.20861
ENSG00000066557.5	LRRC40	8.47911	8.84982	7.59975	9.19003	8.02389	7.94561	-0.11899	0.692051
ENSG00000066583.11	ISOC1	9.46833	11.4972	14.1193	16.7179	13.895	19.4122	0.683719	0.0411152
ENSG00000066629.16	EML1	3.73388	3.19888	4.07403	3.18445	7.45394	2.00741	-0.272845	0.708759
ENSG00000066651.18	TRMT11	2.87186	2.58323	3.04738	3.05042	3.64074	3.37254	0.354589	0.365701
ENSG00000066654.13	THUMPD1	14.6287	14.2894	13.3485	15.7767	14.8033	14.344	0.273034	0.421349
ENSG00000066697.14	MSANTD3	9.87917	14.5177	12.8889	11.8112	9.18665	15.535	-0.23673	0.497454
ENSG00000066735.14	KIF26A	75.0345	91.4172	70.6056	61.8033	77.2224	55.5652	-0.347655	0.227822
ENSG00000066739.11	ATG2B	3.16911	2.00727	2.57491	2.35371	2.65354	2.29106	-0.0672714	0.796599
ENSG00000066777.8	ARFGEF1	8.13846	8.61036	7.72203	9.26852	7.53169	8.02477	0.228755	0.38835
ENSG00000066813.14	ACSM2B	0.533478	0.308203	0.734777	0.793475	0.280298	0	-2.59241	0.0394902
ENSG00000066827.15	ZFAT	7.2446	9.79379	7.40519	9.68217	4.7072	7.94399	-0.0380745	0.912171
ENSG00000066855.15	MTFR1	10.7757	10.3419	10.458	9.32845	9.74128	10.5674	0.0459971	0.868094
ENSG00000066923.17	STAG3	4.57134	2.61878	3.96999	2.45596	3.70588	1.5476	-0.233719	0.599679
ENSG00000066926.10	FECH	20.2482	21.1927	20.942	20.2968	17.3051	17.3624	-0.109667	0.696998
ENSG00000066933.15	MYO9A	4.77621	8.36089	3.67024	3.86692	3.52238	2.73079	-0.427268	0.109379
ENSG00000067048.16	DDX3Y	28.7207	26.4056	28.7704	36.4991	31.1189	35.0141	0.331762	0.270454
ENSG00000067057.16	PFKP	110.632	117.796	225.137	217.593	219.049	252.488	1.01645	7.01e-05
ENSG00000067064.10	IDI1	37.5925	55.149	39.4426	47.5777	33.2969	47.2226	-0.242102	0.557262
ENSG00000067066.16	SP100	3.76874	1.73331	2.84609	1.48481	2.01114	1.51602	-0.405555	0.596215
ENSG00000067082.14	KLF6	52.9893	59.4444	47.2987	57.516	46.0654	49.8406	-0.21887	0.378265
ENSG00000067113.16	PLPP1	16.7501	24.3317	26.9074	20.4803	35.796	16.9869	0.513276	0.148299
ENSG00000067141.16	NEO1	31.0448	22.4119	32.4704	21.7575	33.429	17.6107	-0.175777	0.632005
ENSG00000067167.7	TRAM1	36.4133	47.8355	42.6571	41.9937	35.6222	44.3355	-0.0667536	0.829454
ENSG00000067177.14	PHKA1	0.704477	0.409462	1.20432	0.721397	1.02807	0.845163	0.523658	0.333118
ENSG00000067182.7	TNFRSF1A	48.1629	56.2895	34.2343	42.4592	37.2289	46.6567	-0.355181	0.240689
ENSG00000067191.15	CACNB1	4.12445	3.70365	5.77957	1.72769	3.58253	1.2491	-0.244583	0.681286
ENSG00000067208.14	EVI5	3.9876	4.8362	3.32079	3.30196	4.1291	3.39429	-0.191186	0.516263
ENSG00000067221.13	STOML1	10.0071	10.6965	7.65955	8.73816	9.02813	10.5798	-0.00726867	0.983547
ENSG00000067225.17	PKM	381.331	498.77	361.381	425.722	369.417	458.542	-0.0986085	0.763234
ENSG00000067248.9	DHX29	3.97945	5.52674	3.93719	6.51032	4.90738	6.6069	0.249663	0.553068
ENSG00000067334.13	DNTTIP2	13.1683	10.3117	12.8387	15.0531	10.2159	15.337	0.128551	0.712944
ENSG00000067365.14	METTL22	18.6148	19.3572	20.4202	21.9513	25.6239	24.5793	0.308353	0.270996
ENSG00000067369.13	TP53BP1	23.4402	14.9453	19.1025	15.1643	17.1304	16.1559	-0.169426	0.559446
ENSG00000067445.20	TRO	39.4647	25.3726	35.2826	31.8755	41.2307	28.4168	0.138642	0.700658
ENSG00000067533.5	RRP15	3.65775	1.8932	3.42883	4.68506	2.76745	4.71915	0.257707	0.646297
ENSG00000067560.10	RHOA	304.365	338.905	368.102	353.115	334.44	390.921	0.129299	0.625
ENSG00000067596.10	DHX8	14.9641	18.0765	15.3725	17.0222	15.1033	17.0473	-0.160753	0.529489
ENSG00000067601.7	PMS2P4	6.29808	4.47139	4.90358	2.84674	5.99146	3.74979	-0.492479	0.284621
ENSG00000067606.16	PRKCZ	3.64084	2.56493	8.71662	3.29934	9.30548	2.85227	0.806464	0.175651
ENSG00000067646.11	ZFY	1.51157	4.5458	2.29681	3.21153	2.89272	4.87091	-0.303011	0.603282
ENSG00000067704.9	IARS2	23.7186	18.6647	22.968	19.6777	21.5801	20.6897	-0.105621	0.687853
ENSG00000067715.13	SYT1	2.36426	3.08137	3.79194	4.22658	4.3182	2.36867	0.280005	0.579135
ENSG00000067798.14	NAV3	0.233701	0.36549	0.144654	0.300701	0.369648	0.23819	0.332776	0.708276
ENSG00000067829.18	IDH3G	36.6054	47.1539	38.478	41.9596	37.6109	43.7015	-0.0633945	0.836929
ENSG00000067836.12	ROGDI	57.2571	48.7434	52.1117	44.5134	55.5546	41.6131	-0.274703	0.362142
ENSG00000067840.12	PDZD4	4.32055	3.21367	5.49737	3.62254	4.62587	4.07104	0.314647	0.309755
ENSG00000067842.17	ATP2B3	0.12284	0.0755375	0.282127	0.170699	0.280986	0.516137	2.00959	0.0151054
ENSG00000067900.7	ROCK1	11.3776	11.0277	10.3201	12.3905	9.64796	9.4755	-0.193583	0.436418
ENSG00000067955.13	CBFB	51.8016	75.4164	52.6106	92.7585	42.6124	83.634	0.0104807	0.978993
ENSG00000067992.12	PDK3	3.85964	2.25632	3.39782	1.75862	4.22163	1.95389	-0.084392	0.866362
ENSG00000068001.13	HYAL2	124.092	265.048	71.1635	163.881	76.915	163.418	-0.787652	0.174525
ENSG00000068024.16	HDAC4	25.9064	21.8822	19.7773	14.4894	28.2829	17.8305	-0.641471	0.0264421
ENSG00000068028.17	RASSF1	16.9263	23.3449	20.4525	23.6732	21.9591	22.8319	0.197299	0.533692
ENSG00000068078.17	FGFR3	4.72948	9.92558	27.6252	32.7705	29.4413	30.9663	2.07507	1.34e-08
ENSG00000068079.7	IFI35	1.73187	1.76011	0.992598	1.17533	0.735472	1.17784	-1.13707	0.104089
ENSG00000068097.14	HEATR6	5.00827	5.74902	6.96056	4.34689	5.11411	5.54545	0.131434	0.673303
ENSG00000068120.14	COASY	42.5511	42.1984	45.8585	43.0824	45.4369	48.0404	0.0119323	0.965578
ENSG00000068137.14	PLEKHH3	40.4692	28.3695	42.1292	19.0194	50.6569	19.5323	0.0598172	0.905488
ENSG00000068305.17	MEF2A	19.6514	25.6752	22.8674	26.0013	21.9598	28.4793	0.0643843	0.846137
ENSG00000068308.13	OTUD5	32.076	33.3893	33.3604	34.2972	37.6418	35.8061	0.165455	0.510788
ENSG00000068323.16	TFE3	21.7373	20.0712	20.1316	19.4186	20.4901	18.705	-0.135802	0.583882
ENSG00000068354.15	TBC1D25	7.87358	7.84881	9.46741	9.86104	8.52221	11.2469	0.204226	0.460104
ENSG00000068366.19	ACSL4	8.00605	6.87926	10.6169	11.6222	8.60188	8.65177	0.159167	0.52846
ENSG00000068383.18	INPP5A	6.71864	16.5221	10.9765	15.8207	10.8149	16.5034	0.0275108	0.955383
ENSG00000068394.10	GPKOW	21.6041	18.4844	19.2466	16.2228	18.8291	17.2189	-0.28318	0.333142
ENSG00000068400.13	GRIPAP1	26.1007	22.2855	24.011	22.5623	25.7118	22.2212	-0.021439	0.936487
ENSG00000068438.14	FTSJ1	16.401	20.528	19.2514	23.9473	14.6786	23.136	0.129814	0.747198
ENSG00000068489.12	PRR11	5.457	10.406	5.45893	7.65838	4.78118	25.8757	-0.0366523	0.943444
ENSG00000068615.17	REEP1	0.279988	0.208906	0.136088	0.128899	0.122776	0.116028	-1.53424	0.175733
ENSG00000068650.18	ATP11A	57.9483	64.9941	55.9527	61.8079	59.3566	60.1597	0.0325171	0.902075
ENSG00000068654.15	POLR1A	7.31206	10.1703	5.28262	9.68597	5.19145	11.1265	-0.0369123	0.949668
ENSG00000068697.6	LAPTM4A	142.171	108.288	120.885	95.176	131.21	92.3867	-0.198615	0.50676
ENSG00000068724.15	TTC7A	6.45114	4.63358	7.17561	5.05648	7.36152	4.51712	0.225887	0.572759
ENSG00000068745.14	IP6K2	52.679	57.0354	62.2971	58.5475	61.7063	57.0238	0.0242502	0.922195
ENSG00000068781.21	STON1-GTF2A1L	0.429802	0.0929204	0.573048	0.0470363	0.0119925	0.0733223	1.31293	0.792712
ENSG00000068784.12	SRBD1	4.10708	2.62307	2.79145	3.0896	3.42983	3.415	0.0127837	0.971838
ENSG00000068796.16	KIF2A	19.8666	19.5846	18.0446	19.2153	18.218	20.0961	-0.0499778	0.860873
ENSG00000068831.18	RASGRP2	64.115	109.421	61.3098	108.715	69.2293	104.029	0.0201002	0.966089
ENSG00000068878.14	PSME4	13.3674	13.6792	16.344	17.6519	14.5337	18.2263	0.305514	0.29251
ENSG00000068885.14	IFT80	12.502	7.78756	9.677	8.55606	11.1651	5.89729	-0.197139	0.555935
ENSG00000068903.19	SIRT2	40.3165	31.6178	35.0442	27.2378	31.8822	28.8584	-0.243042	0.416558
ENSG00000068912.13	ERLEC1	33.3354	36.2051	36.9682	31.8727	35.1463	32.2336	0.0455803	0.874279
ENSG00000068971.13	PPP2R5B	8.75679	7.92494	7.58576	6.6961	9.34946	5.82026	-0.0749389	0.845578
ENSG00000068976.13	PYGM	0.351053	0.602208	0.710765	0.581593	1.22277	1.19466	0.580711	0.449473
ENSG00000068985.4	PAGE1	0.119978	0	0	0	0	0	NA	NA
ENSG00000069011.15	PITX1	0.279719	0.212136	0.797985	0.995681	1.97303	0.76102	3.03682	1.44e-05
ENSG00000069018.17	TRPC7	0.0243204	0	0	0.0538505	0	0.0174043	-0.159782	0.974474
ENSG00000069020.18	MAST4	43.213	37.4351	24.1975	25.1276	26.9652	28.752	-0.664452	0.0118975
ENSG00000069122.18	ADGRF5	66.9842	36.8004	29.6447	18.6719	32.2091	17.1477	-1.27057	0.00224634
ENSG00000069188.16	SDK2	0.29592	0.103646	0.871117	0.857049	1.30828	0.549376	2.66775	0.00152815
ENSG00000069206.15	ADAM7	0	0	0	0	0	0	NA	NA
ENSG00000069248.11	NUP133	13.1882	11.6997	12.5779	12.9196	12.6891	13.0826	-0.068204	0.797707
ENSG00000069275.12	NUCKS1	37.952	37.3772	56.8915	32.2455	49.6556	30.6328	-0.183833	0.44429
ENSG00000069329.16	VPS35	35.7165	33.6867	38.2824	25.0547	35.2349	34.0188	-0.296967	0.299468
ENSG00000069345.11	DNAJA2	20.4418	18.439	20.3278	23.0293	19.5212	22.7232	0.0711552	0.790281
ENSG00000069399.14	BCL3	9.86112	5.87284	12.1451	8.20769	14.393	7.97203	0.400939	0.39657
ENSG00000069424.14	KCNAB2	9.26356	4.35337	10.4591	6.3193	10.3164	5.09441	0.00898017	0.986343
ENSG00000069431.11	ABCC9	0.564737	0.465689	0.566869	0.332274	0.77289	0.0699438	-1.13634	0.233805
ENSG00000069482.6	GAL	0.607794	2.00224	4.80495	5.38369	3.72774	7.17186	1.87258	0.0146584
ENSG00000069493.14	CLEC2D	4.2132	2.19795	5.48179	1.16473	4.90203	0.969232	-0.481261	0.581243
ENSG00000069509.5	FUNDC1	6.15256	8.59634	8.77368	11.8947	10.2216	12.7697	0.748024	0.0599649
ENSG00000069535.13	MAOB	0.522216	0.191887	0.318288	0.350009	0.231142	0.0177007	-3.14206	0.0310144
ENSG00000069667.15	RORA	1.03711	0.936518	1.2342	0.561295	1.1373	0.359754	-0.462525	0.525433
ENSG00000069696.6	DRD4	0.0432866	0	0.219138	0.0426438	0.119968	0.0367411	3.62887	0.156511
ENSG00000069702.10	TGFBR3	35.368	18.1004	3.72495	2.28678	6.01004	1.9611	-2.77495	3.47e-07
ENSG00000069712.12	KIAA1107	0.64805	0.255524	0.522299	0.131289	0.302824	0.219932	NA	NA
ENSG00000069764.9	PLA2G10	0	0	0	0	0	0	NA	NA
ENSG00000069812.11	HES2	0.164536	0.407937	0.530766	0.118594	1.11907	0.261711	0.698131	0.547854
ENSG00000069849.10	ATP1B3	71.705	90.1383	58.4131	85.7015	59.7737	85.0693	-0.197457	0.583595
ENSG00000069869.15	NEDD4	11.0662	15.5351	9.18934	5.50842	8.69464	10.8857	-0.258719	0.324534
ENSG00000069943.9	PIGB	1.94637	4.19114	2.51861	1.58681	2.69146	2.59016	-0.303194	0.417471
ENSG00000069956.11	MAPK6	20.985	20.0253	15.4298	13.7343	14.275	13.7906	-0.46548	0.060964
ENSG00000069966.18	GNB5	4.98189	1.61794	5.74343	2.14962	5.93642	1.55802	0.111294	0.881033
ENSG00000069974.15	RAB27A	3.43368	1.61405	3.82011	2.70489	2.4629	1.22379	-0.557441	0.279376
ENSG00000069998.12	HDHD5	37.4065	34.6872	25.9731	27.1657	28.3736	30.0514	-0.322041	0.222095
ENSG00000070010.18	UFD1	50.7193	71.8848	47.2424	55.8866	49.0118	59.6587	0.0140509	0.966143
ENSG00000070018.8	LRP6	11.4257	10.204	7.31447	8.76888	8.5952	7.35751	-0.632793	0.0307999
ENSG00000070019.4	GUCY2C	0	0	0	0	0	0	-2.6043	0.594364
ENSG00000070031.3	SCT	0	5.27275	1.48271	2.72049	0.472622	2.84728	-0.0473371	0.960346
ENSG00000070047.11	PHRF1	9.83575	10.1423	8.5312	9.71728	9.48413	9.14594	-0.158843	0.537558
ENSG00000070061.14	ELP1	26.2728	20.6249	24.3832	16.4992	20.748	16.6185	-0.0233744	0.928262
ENSG00000070081.15	NUCB2	23.7463	24.3989	30.6257	24.4117	25.3555	22.7641	-0.00527437	0.984635
ENSG00000070087.13	PFN2	51.2683	24.4158	67.5155	32.5403	60.9302	36.8434	0.347205	0.468629
ENSG00000070159.13	PTPN3	0.134375	0.19191	0.607695	0.375934	0.720836	0.247322	1.49551	0.0314819
ENSG00000070182.19	SPTB	0.224415	0.501502	1.17199	1.60437	1.33974	1.57069	0.829586	0.0651937
ENSG00000070190.12	DAPP1	0.0714751	0.169201	0	0.0778716	0.0753456	0	-1.85107	0.463745
ENSG00000070193.4	FGF10	14.0424	11.8026	17.2232	20.8038	15.5089	21.4958	0.376658	0.238378
ENSG00000070214.15	SLC44A1	26.55	29.4051	26.1307	28.2638	23.838	32.8841	-0.0448147	0.887087
ENSG00000070269.13	TMEM260	9.15212	8.64061	6.81377	4.84262	9.51214	6.63385	-0.0975858	0.76427
ENSG00000070366.13	SMG6	19.5598	18.3023	15.855	15.2626	17.3125	14.2245	-0.166727	0.500826
ENSG00000070367.15	EXOC5	40.3705	32.7464	25.8102	27.6192	28.2952	26.5778	-0.499046	0.0474747
ENSG00000070371.15	CLTCL1	2.30561	1.22027	1.27345	1.39898	1.10002	0.516753	-0.72266	0.237243
ENSG00000070388.11	FGF22	0.0332105	0.0431948	0.323338	0.0654495	0.0612175	0.124358	1.09189	0.569265
ENSG00000070404.9	FSTL3	8.80175	9.62393	9.47072	8.52807	12.7557	9.27942	0.242342	0.529253
ENSG00000070413.19	DGCR2	49.0219	54.028	37.0554	45.1169	48.108	42.5223	-0.307123	0.194161
ENSG00000070423.17	RNF126	45.1096	57.9338	50.1859	68.3548	52.2351	72.5744	0.320741	0.369805
ENSG00000070444.14	MNT	14.3156	17.5076	14.8479	16.9354	14.7009	16.0873	-0.103549	0.768298
ENSG00000070476.14	ZXDC	7.01277	9.75878	7.35989	8.64307	8.38055	8.44339	-0.0353377	0.90563
ENSG00000070495.14	JMJD6	13.759	13.072	14.2457	15.5454	13.1945	16.459	0.199989	0.482851
ENSG00000070501.11	POLB	12.5009	9.21455	13.9879	12.9201	12.5636	11.9729	0.101047	0.792975
ENSG00000070526.14	ST6GALNAC1	0.128017	0.560316	0.739819	1.04135	1.19873	0.556084	1.25397	0.130166
ENSG00000070540.12	WIPI1	60.8384	66.0526	56.3451	50.9782	54.3958	59.3425	-0.236899	0.41099
ENSG00000070601.9	FRMPD1	0	0	0	0.01007	0.0280934	0	2.31506	0.636012
ENSG00000070610.14	GBA2	44.1236	43.0594	50.9483	51.5174	46.258	46.5289	0.142305	0.564658
ENSG00000070614.14	NDST1	55.3807	67.5886	49.864	44.1071	53.7025	43.8442	-0.329228	0.188835
ENSG00000070669.16	ASNS	3.22171	3.23606	2.85564	3.39135	3.18457	3.29726	0.539842	0.668776
ENSG00000070718.11	AP3M2	7.48609	5.5846	6.42102	6.41003	7.23569	6.23394	-0.00713184	0.980704
ENSG00000070729.13	CNGB1	0	0	0	0	0.0215098	0	2.31508	0.636009
ENSG00000070731.10	ST6GALNAC2	0.693538	0.154833	0.666139	0.67187	0.845146	0.255922	0.331174	0.783523
ENSG00000070748.18	CHAT	0	0	0	0	0	0	NA	NA
ENSG00000070756.15	PABPC1	402.608	513.466	624.516	614.855	588.713	736.379	0.447119	0.0875397
ENSG00000070759.16	TESK2	3.30162	1.79159	3.46385	1.36629	3.83385	1.47121	-0.0617005	0.924021
ENSG00000070761.7	CFAP20	35.7166	44.9258	28.0469	40.9848	27.41	33.3249	-0.371678	0.30934
ENSG00000070770.8	CSNK2A2	21.5899	21.1704	27.4735	24.3628	25.6944	24.5449	0.216323	0.406639
ENSG00000070778.12	PTPN21	3.98737	9.50437	5.26137	7.88145	4.93832	6.97529	0.0372364	0.925756
ENSG00000070785.16	EIF2B3	20.3749	19.2098	17.0765	16.9686	19.8172	19.7813	-0.0225987	0.942186
ENSG00000070808.15	CAMK2A	0.0371924	0	0.0312837	0.0385445	0.105669	0	2.90005	0.480096
ENSG00000070814.17	TCOF1	15.0354	16.0357	16.7202	14.938	16.0981	15.501	0.00387605	0.987542
ENSG00000070831.15	CDC42	213.391	239.582	198.414	260.206	197.642	245.974	-0.0111456	0.971091
ENSG00000070882.12	OSBPL3	1.59945	0.902077	2.42832	1.34607	2.51117	1.46729	0.839754	0.0904152
ENSG00000070886.11	EPHA8	0.0312667	0.00943381	0.0264272	0.100251	0.0867447	0.0265152	2.43823	0.436853
ENSG00000070915.9	SLC12A3	0	0.0111931	0	0	0	0	-1.57248	0.752958
ENSG00000070950.9	RAD18	2.71825	2.99207	1.90757	2.98587	2.62225	3.97436	-0.178201	0.718857
ENSG00000070961.15	ATP2B1	8.89849	8.09245	8.5089	9.79622	12.239	7.24257	0.17837	0.541807
ENSG00000070985.13	TRPM5	0.0440812	0	0	0.0144693	0.0484837	0.0111735	0.437091	0.917241
ENSG00000071051.13	NCK2	58.5525	74.4666	61.2941	73.3259	63.1007	67.2512	0.0138998	0.962769
ENSG00000071054.16	MAP4K4	174.127	165.193	164.86	122.424	159.235	121.759	-0.287478	0.277071
ENSG00000071073.12	MGAT4A	2.30965	0.757143	1.15675	1.16647	2.99617	0.336329	-0.360907	0.675308
ENSG00000071082.10	RPL31	3142.74	3397.23	3251.51	3295.37	3648.25	3431.18	0.124735	0.596251
ENSG00000071127.16	WDR1	202.144	306.232	257.326	346.174	227.178	359.109	0.158051	0.679224
ENSG00000071189.21	SNX13	10.3034	13.1757	7.18209	12.9876	11.6379	7.03833	-0.383258	0.167876
ENSG00000071203.9	MS4A12	0	0	0	0	0	0	NA	NA
ENSG00000071205.11	ARHGAP10	2.02794	1.51001	3.06327	1.98658	2.86045	1.73165	0.098504	0.833201
ENSG00000071242.11	RPS6KA2	30.7653	21.593	20.5543	13.3843	24.3455	15.3739	-0.543793	0.160764
ENSG00000071243.15	ING3	5.45001	12.4954	5.13996	13.8621	3.82814	11.9756	-0.0818552	0.901566
ENSG00000071246.10	VASH1	118.279	101.154	146.215	175.298	144.264	184.376	0.612239	0.0534254
ENSG00000071282.11	LMCD1	9.71225	4.77964	9.91517	3.77613	13.254	4.1822	0.190461	0.757847
ENSG00000071462.11	BUD23	56.4738	73.4246	45.1721	79.7272	48.341	74.3245	-0.0280963	0.940404
ENSG00000071537.13	SEL1L	32.9313	43.1246	33.2501	40.5196	33.9336	48.5063	-0.070602	0.840476
ENSG00000071539.13	TRIP13	2.65588	6.17548	3.35758	6.24425	2.73386	8.49549	-0.0571211	0.925712
ENSG00000071553.16	ATP6AP1	175.615	167.413	197.648	176.782	205.706	181.616	0.0835638	0.723012
ENSG00000071564.14	TCF3	316.994	440.255	258.61	334.819	298.685	336.173	-0.273369	0.388307
ENSG00000071575.11	TRIB2	6.99715	4.33205	8.38963	6.25967	8.80258	7.17769	0.244773	0.640768
ENSG00000071626.16	DAZAP1	134.067	135.554	140.445	138.384	145.351	149.623	0.139381	0.560455
ENSG00000071655.17	MBD3	63.3149	109.67	57.2424	100.325	63.8227	98.1063	-0.175164	0.710051
ENSG00000071677.1	PRLH	0	0	0	0	0	0	NA	NA
ENSG00000071794.15	HLTF	9.62177	5.65715	11.7428	7.96837	10.0629	7.26145	0.552737	0.21586
ENSG00000071859.14	FAM50A	75.8159	66.9362	72.3885	69.9411	79.8218	71.0271	0.0927971	0.713277
ENSG00000071889.16	FAM3A	27.6303	23.3713	30.6158	23.5675	32.9945	23.6977	0.00260594	0.993561
ENSG00000071894.16	CPSF1	97.4444	97.8465	96.7827	93.1767	105.062	94.2535	0.0848097	0.719553
ENSG00000071909.18	MYO3B	0.589031	0.598412	1.23825	1.03946	1.26219	1.32806	1.36883	0.000627704
ENSG00000071967.11	CYBRD1	4.20912	3.80261	3.03582	1.87971	3.10789	2.92996	-0.591184	0.204971
ENSG00000071991.8	CDH19	0.0413816	0.136208	0.00671023	0	0	0	-1.13104	0.775623
ENSG00000071994.10	PDCD2	25.1115	30.8269	31.3527	32.0262	27.6482	39.9643	0.173557	0.575118
ENSG00000072041.16	SLC6A15	0.843306	0.505621	1.32798	0.475214	1.31848	0.503027	0.63518	0.482331
ENSG00000072042.12	RDH11	37.1415	34.6946	36.7745	31.8567	39.9767	35.0685	-0.0108661	0.967643
ENSG00000072062.13	PRKACA	63.1541	49.8937	52.3826	37.5789	54.0001	40.3262	-0.201142	0.486255
ENSG00000072071.16	ADGRL1	31.9635	18.1469	31.3673	12.2402	34.8485	14.982	0.0090934	0.987291
ENSG00000072080.10	SPP2	0	0.116577	0.159728	0.079439	0	0	-0.137622	0.97803
ENSG00000072110.13	ACTN1	65.8762	72.1095	114.16	105.981	91.2582	112.734	0.487275	0.0739295
ENSG00000072121.15	ZFYVE26	5.22943	5.00538	4.2327	5.35309	5.04495	4.74423	-0.310709	0.28044
ENSG00000072133.10	RPS6KA6	1.46111	0.806709	1.28905	0.386781	1.69458	0.546556	0.0494499	0.937364
ENSG00000072134.15	EPN2	32.4187	22.9081	25.0338	21.7419	28.0044	23.27	-0.097737	0.744674
ENSG00000072135.12	PTPN18	8.97208	7.694	11.1077	8.89196	11.0727	8.62198	0.0221159	0.950498
ENSG00000072163.19	LIMS2	0.863814	2.18323	3.06261	8.76141	3.986	5.02032	1.50926	0.00806671
ENSG00000072182.12	ASIC4	2.03223	2.78764	5.68078	6.6775	7.42254	6.38608	1.67502	2.52e-06
ENSG00000072195.14	SPEG	6.11067	3.78985	27.7937	5.96206	28.9311	4.99246	1.76557	0.0215809
ENSG00000072201.13	LNX1	3.15899	1.01799	3.94097	1.46825	4.26216	1.10847	-0.0887376	0.824351
ENSG00000072210.18	ALDH3A2	12.5539	19.7022	15.8525	18.001	10.4203	20.3751	-0.171951	0.61865
ENSG00000072274.12	TFRC	7.84179	6.90251	6.03702	7.5386	7.15232	8.4996	0.118826	0.718928
ENSG00000072310.16	SREBF1	55.5543	137.521	49.6037	108.49	50.9527	108.391	-0.311939	0.592164
ENSG00000072315.3	TRPC5	0.0431233	0.0158335	0.0585097	0.00850319	0.0395186	0.00730176	-0.154153	0.94611
ENSG00000072364.12	AFF4	14.2556	16.4453	13.2638	17.4583	15.9363	18.6881	0.203371	0.50356
ENSG00000072401.14	UBE2D1	6.8983	7.48	4.5213	8.00666	4.70426	6.97586	-0.406677	0.328652
ENSG00000072415.8	MPP5	5.6648	6.21441	4.69104	6.18812	5.54753	5.60076	-0.0438613	0.88231
ENSG00000072422.16	RHOBTB1	6.5914	11.693	9.57263	12.1837	9.69307	13.3024	0.25093	0.546393
ENSG00000072501.17	SMC1A	15.0935	20.3614	19.0454	19.8443	11.2566	20.1209	0.0381266	0.912755
ENSG00000072506.12	HSD17B10	72.6729	67.5981	63.9426	70.0425	67.7028	73.2826	-0.0463969	0.864965
ENSG00000072518.20	MARK2	14.5009	13.6374	14.8248	12.5249	14.7593	14.5793	0.0398842	0.873375
ENSG00000072571.19	HMMR	3.15756	4.54472	5.30085	3.41219	2.64184	4.06967	-0.105752	0.825259
ENSG00000072609.17	CHFR	32.7389	36.1553	30.9712	36.2176	32.0197	36.6255	-0.143986	0.602772
ENSG00000072657.8	TRHDE	0.142988	0.321013	1.07143	0.643788	0.523113	0.536248	5.60974	1.59e-08
ENSG00000072682.18	P4HA2	14.2822	6.65167	19.5165	12.2228	24.6064	11.415	0.812591	0.0833982
ENSG00000072694.20	FCGR2B	0.0408935	0.00999606	0.0345154	0.0402885	0.0882543	0	-2.58038	0.597886
ENSG00000072736.18	NFATC3	15.1388	10.338	13.3814	13.0324	11.9822	13.9579	0.132222	0.663837
ENSG00000072756.16	TRNT1	7.88489	7.48087	5.96176	13.2019	6.90133	11.4568	0.0675117	0.872304
ENSG00000072778.19	ACADVL	251.677	248.682	234.742	241.812	289.911	234.163	0.170978	0.47441
ENSG00000072786.12	STK10	30.6374	38.4119	38.3899	39.984	35.3537	39.2207	0.180815	0.511971
ENSG00000072803.17	FBXW11	18.8165	18.307	16.6843	18.1705	17.3459	19.3758	-0.165973	0.525336
ENSG00000072818.11	ACAP1	4.12903	1.93405	3.40488	1.17269	4.221	4.31415	0.546818	0.295875
ENSG00000072832.14	CRMP1	55.1097	90.3426	51.1806	47.946	53.4145	44.1561	-0.588622	0.0745196
ENSG00000072840.12	EVC	5.19593	3.72594	5.84771	2.77294	4.68824	2.31883	-0.382282	0.37997
ENSG00000072849.10	DERL2	20.7931	39.5128	17.2937	33.8266	15.4869	40.332	-0.119646	0.82163
ENSG00000072858.10	SIDT1	0.152142	0.18175	0.1692	0.142268	0.0366092	0.0338228	-1.00597	0.548952
ENSG00000072864.14	NDE1	19.7036	22.6066	19.0174	17.169	15.9499	17.6629	-0.244512	0.436559
ENSG00000072952.18	MRVI1	2.57781	1.90516	2.50724	1.07969	1.96428	1.31125	-0.554979	0.201036
ENSG00000072954.6	TMEM38A	0.766141	0.555603	1.30519	0.525846	1.29681	0.512623	0.589636	0.374945
ENSG00000072958.8	AP1M1	39.476	49.2826	45.9556	46.5507	46.0553	49.8544	-0.0863988	0.77098
ENSG00000073008.14	PVR	7.89821	7.87561	8.54457	12.195	10.1033	11.5217	0.307819	0.439626
ENSG00000073050.11	XRCC1	33.7898	36.1092	32.5749	36.7964	35.3838	29.9698	-0.0776153	0.76267
ENSG00000073060.15	SCARB1	26.8272	20.01	30.6132	26.1235	33.6804	31.679	0.371562	0.228815
ENSG00000073067.13	CYP2W1	0.160517	0.105337	0.0388102	0.158205	0.105421	0.0583026	0.921402	0.29372
ENSG00000073111.13	MCM2	24.3643	61.6652	27.9381	36.7515	21.8032	38.3152	-0.4993	0.300722
ENSG00000073146.15	MOV10L1	0.257502	0.0381985	0.291706	0.0416489	0.132925	0.176225	0.936217	0.624747
ENSG00000073150.13	PANX2	0.552103	0.348578	0.935194	0.432225	0.839586	0.303034	0.446498	0.592457
ENSG00000073169.13	SELENOO	18.6663	16.6412	20.7882	18.9608	21.3749	17.2524	0.0110549	0.96552
ENSG00000073282.12	TP63	0.0436702	0.106422	0.205856	0.183995	0.64108	0.13251	3.4044	0.0173356
ENSG00000073331.17	ALPK1	0.281185	0.143157	0.036417	0.0646307	0.0726436	0.0386081	-0.386461	0.574735
ENSG00000073350.13	LLGL2	22.7622	23.6168	50.6183	32.3627	54.8114	29.6356	0.756711	0.0628156
ENSG00000073417.14	PDE8A	8.19834	8.6529	6.65339	6.5766	8.08569	6.09871	-0.433716	0.117502
ENSG00000073464.11	CLCN4	10.6441	11.5797	10.8432	6.44965	8.0264	6.22725	-0.629971	0.0236705
ENSG00000073536.17	NLE1	9.63855	15.328	10.8034	16.0716	9.71335	15.9349	0.206738	0.619451
ENSG00000073578.16	SDHA	34.1901	32.8424	40.6244	34.1062	37.2948	35.6596	0.209635	0.420846
ENSG00000073584.18	SMARCE1	55.1151	58.2501	50.9234	56.4075	49.9994	49.9114	-0.32093	0.251574
ENSG00000073598.5	FNDC8	2.96044e-13	0.174852	2.63054e-15	3.90045e-16	4.08262e-18	0.0515029	-0.107357	0.855203
ENSG00000073605.18	GSDMB	6.95397	2.14203	5.61696	1.65348	7.57353	2.12306	0.10711	0.893942
ENSG00000073614.12	KDM5A	11.6694	13.2737	14.7226	12.4559	13.2469	13.5347	-0.00618976	0.983274
ENSG00000073670.13	ADAM11	0.463156	0.807009	0.488068	0.704048	0.720029	0.74665	0.378719	0.453248
ENSG00000073711.10	PPP2R3A	2.63002	1.74096	2.45823	1.05879	2.69838	1.19094	0.115671	0.827074
ENSG00000073712.14	FERMT2	60.5196	80.4847	60.6289	83.1241	63.2477	84.2171	-0.144819	0.659102
ENSG00000073734.8	ABCB11	0.0938999	0.0195745	0.0954364	0.0735592	0.0172671	0.018055	-0.732601	0.69397
ENSG00000073737.16	DHRS9	0	0	0.155666	0	0.0572092	0.0493326	1.31293	0.792711
ENSG00000073754.5	CD5L	0	0.114646	0.274443	0.295125	0	0	-4.55631	0.0913042
ENSG00000073756.11	PTGS2	1.63601	1.89974	3.19996	3.85644	2.28736	3.31021	0.387942	0.442712
ENSG00000073792.15	IGF2BP2	63.5843	35.9244	53.3812	37.6046	60.1179	34.0784	-0.188673	0.596742
ENSG00000073803.13	MAP3K13	4.48643	3.52284	4.29488	2.96018	4.69387	2.33028	-0.119213	0.780752
ENSG00000073849.14	ST6GAL1	46.582	36.7703	26.1786	29.6911	22.7753	28.9809	-0.69474	0.024365
ENSG00000073861.2	TBX21	0.062503	0.114865	0	0	0.0765878	0.0353091	-1.13419	0.698261
ENSG00000073905.8	VDAC1P1	0.741289	0.303809	0.621946	0.648573	0.307169	0.631023	-0.479307	0.73376
ENSG00000073910.20	FRY	1.06198	1.34527	0.21109	0.674382	0.385166	0.841291	-0.87043	0.185892
ENSG00000073921.17	PICALM	36.8077	42.2965	41.3738	45.424	40.328	47.8112	0.0889289	0.757286
ENSG00000073969.18	NSF	3.84129	4.94134	4.38001	5.61084	4.24305	7.20495	0.442935	0.300686
ENSG00000074047.21	GLI2	4.95294	0.850484	13.3062	3.60445	23.4857	4.36532	1.61167	0.0317351
ENSG00000074054.17	CLASP1	16.292	16.3976	17.8592	15.8592	18.0292	16.2352	-0.0630818	0.80761
ENSG00000074071.14	MRPS34	67.7134	67.1086	77.6005	77.1222	74.4113	78.8488	0.216351	0.399439
ENSG00000074181.8	NOTCH3	64.9843	35.2397	56.1349	33.262	63.0696	31.1881	-0.0819701	0.859074
ENSG00000074201.8	CLNS1A	45.2914	47.7013	52.0119	54.3633	49.2724	57.6154	0.229513	0.409134
ENSG00000074211.13	PPP2R2C	0	0.115846	0.106168	0.134784	0.27613	0.0271444	4.11979	0.211938
ENSG00000074219.13	TEAD2	81.2866	106.47	55.2781	72.71	64.8667	72.3069	-0.458421	0.188962
ENSG00000074266.19	EED	7.45524	7.34293	6.62503	6.33273	6.55712	6.07771	-0.216824	0.489652
ENSG00000074276.10	CDHR2	0.0453081	0.158804	0.277547	0.177385	0.0707348	0.0575492	-0.0760573	0.935318
ENSG00000074317.10	SNCB	0	0.0456268	0	0	0.0458692	0.0880137	2.18541	0.583673
ENSG00000074319.12	TSG101	37.3465	39.2618	40.3413	46.4527	38.143	46.9573	0.0414684	0.894771
ENSG00000074356.16	NCBP3	21.9956	17.3081	16.8439	14.8615	15.0444	15.1977	-0.184654	0.459623
ENSG00000074370.17	ATP2A3	15.7745	38.1686	65.1711	88.0573	67.3188	88.1991	1.52971	0.00109618
ENSG00000074410.13	CA12	0.219236	0.0767537	0.118006	0.0206761	0.0388459	0.0492847	-1.87994	0.256323
ENSG00000074416.13	MGLL	0.466799	1.21655	1.54973	0.750918	1.63678	0.970063	0.332983	0.744171
ENSG00000074527.11	NTN4	0.330062	0.210951	0.376897	0.310833	0.97437	0.169267	0.484662	0.616227
ENSG00000074582.12	BCS1L	32.5098	41.9791	28.4612	45.5686	30.646	46.4785	0.0029882	0.993687
ENSG00000074590.13	NUAK1	4.09655	3.72474	6.62916	5.08444	4.86791	6.19817	0.507772	0.12675
ENSG00000074603.18	DPP8	7.54787	10.4468	9.76457	13.0243	8.59708	12.665	0.00586447	0.98297
ENSG00000074621.13	SLC24A1	6.02771	7.85024	5.42859	4.98843	3.30723	5.18448	-0.281525	0.498524
ENSG00000074657.13	ZNF532	40.9264	53.9433	36.4459	37.6732	42.7868	43.2398	-0.416572	0.101122
ENSG00000074660.15	SCARF1	65.7336	71.9045	51.0942	61.236	56.7481	64.5108	-0.259601	0.363242
ENSG00000074695.5	LMAN1	18.5954	20.8862	23.7763	22.696	26.1387	22.4701	0.325399	0.195997
ENSG00000074696.12	HACD3	36.4676	39.1432	39.1617	35.4606	36.4703	40.7916	-0.0231102	0.929139
ENSG00000074706.13	IPCEF1	0.692988	0.469547	1.38326	0.390204	0.999296	0.387182	0.55005	0.573668
ENSG00000074755.14	ZZEF1	8.33159	8.10828	7.48865	7.19186	7.19513	7.3073	-0.221947	0.378834
ENSG00000074771.3	NOX3	0	0.0248542	0.137241	0.0799613	0.0497823	0.0917139	1.57099	0.362702
ENSG00000074800.13	ENO1	627.401	799.951	732.961	870.652	730.409	882.435	0.150064	0.623461
ENSG00000074803.17	SLC12A1	0	0.015841	0	0	0.0052621	0	2.87967	0.553269
ENSG00000074842.7	MYDGF	167.365	224.851	193.961	195.554	186.107	212.997	0.0138161	0.962931
ENSG00000074855.10	ANO8	21.5504	11.633	22.3188	10.3109	26.0345	9.53533	0.0931064	0.859019
ENSG00000074935.13	TUBE1	6.4541	7.89091	8.0749	8.74712	7.71506	7.30505	-0.233599	0.501278
ENSG00000074964.16	ARHGEF10L	7.15094	4.54191	6.49269	3.49834	7.38459	3.24747	-0.134628	0.783078
ENSG00000074966.10	TXK	0.38905	0.407234	0.244952	0.525281	0.427279	0.597604	1.03033	0.284244
ENSG00000075035.9	WSCD2	0.149148	0.0810497	0	0.0144951	0.0209099	0.024909	-1.00708	0.587598
ENSG00000075043.18	KCNQ2	0.821501	1.35727	1.51263	1.53111	1.00486	1.26033	0.136846	0.827035
ENSG00000075073.14	TACR2	0.0331699	0.239606	0.1402	0.706295	0.0900708	0.359215	0.0991826	0.933852
ENSG00000075089.9	ACTR6	13.4294	7.21187	12.6444	11.5386	15.2902	10.5664	-0.0774224	0.829055
ENSG00000075131.9	TIPIN	7.63794	7.93866	8.20863	9.08942	5.27101	9.43577	0.00660486	0.986913
ENSG00000075142.13	SRI	89.9006	65.4743	74.7757	50.1914	81.84	53.4879	-0.326695	0.286127
ENSG00000075151.20	EIF4G3	34.0679	37.4721	34.4734	39.3427	35.1673	40.4836	-0.0448998	0.859641
ENSG00000075188.8	NUP37	14.0953	13.3391	16.8951	17.2673	12.7436	20.1773	0.396359	0.224957
ENSG00000075213.10	SEMA3A	1.25987	0.984869	0.79808	0.294122	1.04307	0.23503	-0.9896	0.118448
ENSG00000075218.18	GTSE1	6.62748	20.9287	8.11516	16.0214	6.80687	15.0391	-0.248407	0.679393
ENSG00000075223.13	SEMA3C	0.0223551	0.0214783	0.120434	0.340377	0.508893	0.0388583	3.73005	0.0423276
ENSG00000075234.16	TTC38	13.0203	7.99871	12.0556	8.71866	12.857	10.2711	0.279724	0.395268
ENSG00000075239.13	ACAT1	9.50242	7.82384	10.4519	9.86931	8.30428	9.93263	0.0741156	0.809763
ENSG00000075240.16	GRAMD4	20.8283	16.5891	25.5376	20.8965	22.1939	31.4638	0.621052	0.0147624
ENSG00000075275.16	CELSR1	3.13526	2.86397	3.71564	1.58826	4.15945	3.35369	0.227064	0.641861
ENSG00000075290.7	WNT8B	0.0780632	0.0239111	0.132061	0	0.0957698	0.0441163	-0.128994	0.95365
ENSG00000075292.18	ZNF638	30.5231	27.4035	29.4816	27.735	33.0029	28.1079	-0.100852	0.70159
ENSG00000075303.12	SLC25A40	6.01706	7.68185	6.0198	4.95014	6.20249	5.45227	-0.295434	0.36911
ENSG00000075336.11	TIMM21	13.6424	17.9561	14.7736	23.5295	15.311	25.3419	0.523913	0.237218
ENSG00000075340.22	ADD2	9.22563	21.13	11.7875	11.9896	20.0294	8.23045	-0.297158	0.52507
ENSG00000075388.3	FGF4	0.032391	0	0	0	0	0	-1.59916	0.748815
ENSG00000075391.16	RASAL2	14.891	17.3359	10.4546	13.575	10.7424	15.2671	-0.387304	0.170311
ENSG00000075399.13	VPS9D1	9.28762	16.1715	10.4719	14.051	10.0843	12.2278	0.211793	0.632767
ENSG00000075407.18	ZNF37A	2.36696	2.14897	2.72404	2.03353	2.86745	2.51254	-0.289875	0.394607
ENSG00000075413.17	MARK3	26.6959	28.1235	32.3061	30.8097	29.5189	29.8156	0.0330751	0.89628
ENSG00000075415.12	SLC25A3	197.971	283.871	219.303	279.639	234.025	331.092	0.102964	0.772487
ENSG00000075420.12	FNDC3B	51.0452	81.2346	58.6285	96.0825	62.458	89.2329	0.18472	0.538459
ENSG00000075426.11	FOSL2	8.39089	9.38944	8.25915	11.9762	9.36531	11.3561	0.170636	0.590098
ENSG00000075429.8	CACNG5	0	0	0.0610439	0.0452485	0	0	-0.137603	0.978033
ENSG00000075461.5	CACNG4	0.0925884	0.0566831	0.483697	0.106482	0.594881	0.104568	2.57721	0.03923
ENSG00000075539.14	FRYL	20.0488	15.9853	15.7226	12.0821	17.6777	15.7364	-0.380633	0.14784
ENSG00000075568.16	TMEM131	7.11252	6.49944	6.96117	6.33419	6.44143	6.53199	-0.0366465	0.890326
ENSG00000075618.17	FSCN1	917.475	1023.75	645.224	743.923	651.474	795.162	-0.462037	0.107326
ENSG00000075624.13	ACTB	1464.8	2296.03	1474.24	1974.36	1293.38	2054.15	-0.200699	0.6191
ENSG00000075643.5	MOCOS	0	0	0.00691599	0.0160806	0	0.0138079	-0.150654	0.961396
ENSG00000075651.15	PLD1	8.25433	3.82545	8.78892	5.084	9.00978	3.8478	-0.060512	0.920144
ENSG00000075673.11	ATP12A	0.096312	0.102116	0.230052	0.106817	0.276035	0.132557	2.37512	0.0244043
ENSG00000075702.16	WDR62	3.14348	5.14936	3.43326	4.26165	3.27648	5.26208	-0.0639046	0.892045
ENSG00000075711.20	DLG1	14.9121	13.5416	15.0425	16.5176	15.4019	16.3431	0.0993943	0.719236
ENSG00000075785.12	RAB7A	210.524	261.265	173.253	251.947	238.176	298.381	-0.178634	0.610124
ENSG00000075790.10	BCAP29	74.8458	64.7442	55.3257	60.3298	61.2289	56.1529	-0.364967	0.210804
ENSG00000075826.16	SEC31B	6.47485	3.2127	3.99773	2.39912	4.342	1.48317	-0.394358	0.436105
ENSG00000075856.11	SART3	23.1173	26.334	22.1309	27.2341	21.9212	26.983	-0.0638794	0.8235
ENSG00000075884.13	ARHGAP15	0.0954767	0.516481	0.72014	0	0.152335	0	-1.73398	0.699659
ENSG00000075886.10	TUBA3D	0.150046	0.068989	0.285092	0	0.0692152	0.0636516	0.850419	0.497612
ENSG00000075891.21	PAX2	0.674073	0.205194	0.404992	0.274447	0.763776	0.0429372	1.31144	0.286647
ENSG00000075914.12	EXOSC7	30.1041	26.4249	30.1949	35.1033	30.0458	36.4865	0.245161	0.419631
ENSG00000075945.12	KIFAP3	11.5841	8.31982	9.20783	6.84401	8.95825	6.24608	-0.44412	0.168771
ENSG00000075975.15	MKRN2	11.7389	11.8734	12.4192	11.807	12.6924	11.3928	0.0330768	0.898996
ENSG00000076003.4	MCM6	9.41874	13.6829	11.0189	8.66926	9.05993	10.3947	-0.234625	0.519709
ENSG00000076043.9	REXO2	46.4498	44.7661	48.5289	57.5018	51.1352	57.2136	0.0458858	0.884957
ENSG00000076053.10	RBM7	14.081	14.9226	17.1452	19.2052	16.6281	17.988	0.117921	0.697544
ENSG00000076067.12	RBMS2	16.7822	9.58074	16.8553	11.8751	16.6306	10.0843	0.0733685	0.86275
ENSG00000076108.11	BAZ2A	46.5098	37.5629	49.2218	40.344	53.0527	40.956	0.0248976	0.926285
ENSG00000076201.14	PTPN23	24.62	26.7758	20.4526	22.8525	21.0826	21.857	-0.217915	0.40509
ENSG00000076242.14	MLH1	8.85028	12.7588	11.7948	13.9603	9.54339	13.5253	0.0892262	0.816896
ENSG00000076248.10	UNG	15.24	29.5884	13.8697	22.5431	16.2926	24.8353	-0.10818	0.816143
ENSG00000076258.9	FMO4	1.38934	1.07376	0.579532	1.20059	0.869137	0.471543	0.0430451	0.945932
ENSG00000076321.10	KLHL20	10.1942	8.84481	8.10155	8.77552	10.8686	9.0334	-0.093199	0.752168
ENSG00000076344.15	RGS11	0.343058	0.737759	0.201745	0.302184	0.215407	0.365626	0.355028	0.636783
ENSG00000076351.12	SLC46A1	4.77874	2.66718	4.90147	3.87735	6.14491	4.39958	0.342052	0.341193
ENSG00000076356.6	PLXNA2	5.80652	10.4816	32.3258	26.5127	21.1383	28.1057	1.63304	0.000231546
ENSG00000076382.16	SPAG5	6.99281	13.2397	7.99536	10.4807	7.02209	13.3409	-0.109177	0.821635
ENSG00000076513.16	ANKRD13A	15.5735	16.1196	12.5337	13.8847	12.4527	14.571	-0.158182	0.544893
ENSG00000076554.15	TPD52	1.99632	0.683986	4.66318	1.04142	4.69143	2.14779	0.842974	0.319306
ENSG00000076555.15	ACACB	1.87071	1.15159	2.23425	0.813589	2.31907	0.889502	0.110608	0.843386
ENSG00000076604.14	TRAF4	182.736	299.789	176.124	241.881	199.403	246.098	-0.1542	0.694103
ENSG00000076641.4	PAG1	0.153869	0.130521	0.391465	0.24644	0.724668	0.143673	1.05487	0.0862728
ENSG00000076650.6	GPATCH1	3.50757	2.70292	3.8926	2.90583	2.82758	2.38959	-0.236051	0.458337
ENSG00000076662.9	ICAM3	8.93077	9.18969	8.9775	7.94926	7.69247	7.07924	-0.21048	0.459425
ENSG00000076685.18	NT5C2	15.5476	27.7739	15.519	15.1187	15.2485	15.6337	-0.283134	0.381854
ENSG00000076706.16	MCAM	52.404	137.798	92.2164	177.226	77.9918	184.508	0.394741	0.512021
ENSG00000076716.8	GPC4	3.15365	0.939963	5.91158	2.63468	5.88549	2.67024	1.04745	0.101324
ENSG00000076770.14	MBNL3	2.06654	1.07096	2.56726	3.70127	2.17064	2.62177	0.737432	0.0753255
ENSG00000076826.9	CAMSAP3	3.31445	0.70138	5.35134	0.895061	4.45874	0.74731	0.799772	0.360689
ENSG00000076864.19	RAP1GAP	1.20756	0.26433	2.46753	0.746745	1.4009	0.694504	1.08459	0.0996031
ENSG00000076924.11	XAB2	35.1301	31.3541	32.1786	30.8455	29.6383	30.8465	0.0476057	0.852635
ENSG00000076928.17	ARHGEF1	130.382	123.424	96.996	119.028	112.625	107.292	-0.158243	0.524536
ENSG00000076944.15	STXBP2	34.6226	38.1288	56.0667	53.7949	57.831	50.7287	0.566289	0.0360248
ENSG00000076984.17	MAP2K7	24.8649	26.012	26.4218	26.7829	25.656	26.76	-0.0165696	0.946972
ENSG00000077009.13	NMRK2	0.0557942	0	0.563896	0.109863	0.672037	0.0676634	5.70689	0.0209019
ENSG00000077044.10	DGKD	7.57219	26.082	40.2802	52.9255	36.9887	39.3614	1.26927	0.0141287
ENSG00000077063.10	CTTNBP2	2.30671	5.26294	2.27437	3.16871	1.7896	4.37268	-0.407201	0.492743
ENSG00000077080.9	ACTL6B	0.0704217	0	0	0	0	0	-1.59916	0.748815
ENSG00000077092.18	RARB	0.751049	0.234901	0.554972	0.236494	0.422727	0.363718	0.327763	0.75768
ENSG00000077097.15	TOP2B	24.4386	19.5458	21.3631	19.1844	22.7822	20.0373	-0.14279	0.594309
ENSG00000077147.14	TM9SF3	23.9907	30.1336	26.2548	38.7163	27.9048	30.6295	0.125507	0.707538
ENSG00000077150.18	NFKB2	15.5826	15.8252	25.7216	14.1393	26.803	17.817	0.343523	0.34002
ENSG00000077152.9	UBE2T	11.246	11.6724	12.9846	15.0652	11.9728	15.388	0.209457	0.579766
ENSG00000077157.21	PPP1R12B	2.62723	1.75429	1.28905	2.49948	1.86373	1.55526	-0.0524941	0.914309
ENSG00000077232.17	DNAJC10	36.8407	35.2062	32.5355	36.3948	30.6456	30.8999	-0.0933982	0.692503
ENSG00000077235.17	GTF3C1	38.8236	38.8814	33.9392	35.8745	33.3726	36.2177	-0.0601849	0.815241
ENSG00000077238.13	IL4R	27.6285	20.8185	29.9996	23.515	30.949	21.5803	0.0303994	0.915281
ENSG00000077254.14	USP33	17.1601	13.5867	13.4768	15.3456	13.138	11.6623	-0.0752054	0.765368
ENSG00000077264.14	PAK3	0.275667	0.192504	0.5254	0.340994	0.223309	0.110976	-0.077597	0.917253
ENSG00000077274.8	CAPN6	0.0145533	0.0935456	0.197289	0.100425	0.320523	0.0616321	2.78952	0.137084
ENSG00000077279.18	DCX	0	0	0	0	0.0149287	0	2.31508	0.636009
ENSG00000077312.8	SNRPA	76.4722	52.0251	81.9567	49.7601	78.7534	57.212	0.184357	0.614092
ENSG00000077327.15	SPAG6	0.045525	0.0745464	0.068525	0.0189133	0.10401	0.0385829	0.265128	0.897506
ENSG00000077348.8	EXOSC5	9.53816	12.9442	14.3707	15.4818	10.9591	19.1657	0.148129	0.736878
ENSG00000077380.15	DYNC1I2	47.6994	40.491	46.2831	42.0904	46.1212	38.038	-0.168582	0.521564
ENSG00000077420.15	APBB1IP	0.748035	0.898498	0.308561	0.340304	0.651947	0.325022	-1.13313	0.0972407
ENSG00000077454.15	LRCH4	77.0971	80.1552	61.1285	69.4254	62.7396	59.445	-0.205531	0.436899
ENSG00000077458.12	FAM76B	9.6424	10.5241	10.2252	10.2509	9.17496	7.26572	-0.0793964	0.779529
ENSG00000077463.14	SIRT6	50.6845	61.6334	49.3383	52.1066	45.4756	57.5387	-0.155839	0.578878
ENSG00000077498.8	TYR	0	0	0	0	0	0	-0.137605	0.978033
ENSG00000077514.8	POLD3	4.62672	4.06523	5.04036	4.15771	4.57522	4.04159	0.0500439	0.878246
ENSG00000077522.12	ACTN2	0.517089	0.540793	1.12047	1.31204	0.63402	0.533378	1.09604	0.192393
ENSG00000077549.17	CAPZB	228.219	261.974	230.123	221.014	227.279	240.165	-0.0560346	0.822963
ENSG00000077585.13	GPR137B	9.79019	5.40894	5.38736	3.65207	7.42514	3.64035	-0.749599	0.132917
ENSG00000077616.10	NAALAD2	13.4145	9.88349	6.4136	7.22862	10.4553	5.99492	-0.78368	0.0539728
ENSG00000077684.15	JADE1	5.25676	6.57969	11.4389	9.83033	9.9055	14.0072	0.961934	0.00270882
ENSG00000077713.18	SLC25A43	4.40791	2.8807	3.75646	2.93653	5.5939	3.36665	0.330769	0.37993
ENSG00000077721.15	UBE2A	25.5453	26.8682	25.3846	32.6252	24.2881	28.8813	0.00863439	0.978641
ENSG00000077782.19	FGFR1	215.407	166.281	182.045	143.145	205.019	138.499	-0.210634	0.43261
ENSG00000077800.11	FKBP6	0.153736	0	0.255349	0.0400841	0	0	-2.60398	0.571617
ENSG00000077935.16	SMC1B	0	0	0.0103514	0.0722414	0	0.0310279	2.20248	0.300705
ENSG00000077942.18	FBLN1	135.312	156.857	128.367	130.596	144.062	134.821	-0.087596	0.729147
ENSG00000077943.7	ITGA8	5.48517	11.1064	2.74992	2.92866	2.65045	2.4223	-1.79273	5.14e-05
ENSG00000077984.5	CST7	0	0.0665552	0	0.142204	0.335865	0.122863	1.86718	0.39096
ENSG00000078018.19	MAP2	0.278312	0.641242	0.192716	0.553013	0.327907	0.318677	0.30828	0.811526
ENSG00000078043.15	PIAS2	5.55551	5.8191	5.28139	5.58649	5.02648	5.78344	0.106233	0.71007
ENSG00000078053.16	AMPH	0.289698	0.305866	0.286061	0.290129	0.168559	0.182954	-0.348447	0.689254
ENSG00000078061.12	ARAF	17.138	22.9123	17.8351	22.64	17.8324	24.7058	0.0738798	0.840854
ENSG00000078070.12	MCCC1	9.24721	4.1132	5.55612	4.30733	6.26256	4.50985	-0.04035	0.916782
ENSG00000078081.7	LAMP3	0	0	0	0	0.0283733	0	NA	NA
ENSG00000078098.13	FAP	0	0	0	0.127586	0	0	-0.137625	0.97803
ENSG00000078114.18	NEBL	0.201046	0.0975105	0.370725	0.217256	0.592809	0.534985	1.31828	0.158973
ENSG00000078124.11	ACER3	5.82408	5.02284	6.61688	7.00598	8.3253	5.87932	0.162837	0.679611
ENSG00000078140.13	UBE2K	34.6853	36.5557	49.8426	46.3396	50.9249	53.8377	0.309592	0.290082
ENSG00000078142.12	PIK3C3	13.8888	15.1731	11.8167	12.5683	11.4276	14.6839	-0.0905539	0.783548
ENSG00000078177.13	N4BP2	3.39387	3.6785	2.89625	3.87891	3.32962	4.1252	-0.0624102	0.841718
ENSG00000078237.6	TIGAR	10.8165	9.05091	12.9485	8.43813	9.78891	9.06077	-0.203463	0.519311
ENSG00000078246.16	TULP3	16.591	13.0177	13.7425	8.38262	12.8963	9.37552	-0.42229	0.293755
ENSG00000078269.14	SYNJ2	9.77252	6.28986	8.71319	8.08616	8.23696	8.51945	-0.0922319	0.804133
ENSG00000078295.16	ADCY2	0.161473	1.02939	2.0432	1.17704	0.436901	0.778451	0.381162	0.613188
ENSG00000078304.19	PPP2R5C	20.694	20.1057	21.9275	24.4506	31.1819	21.7949	0.0365396	0.893605
ENSG00000078319.9	PMS2P1	5.42494	4.41723	4.20081	3.88367	4.58024	3.20641	-0.357007	0.258258
ENSG00000078328.20	RBFOX1	0.0248894	0.0117547	0	0.0126209	0.0284887	0	1.45728	0.669807
ENSG00000078369.17	GNB1	174.561	237.884	188.606	209.722	194.258	227.662	-0.0150215	0.96165
ENSG00000078399.17	HOXA9	1.01755	2.08408	0.338483	0.206898	0.908847	0.149177	-1.58973	0.2491
ENSG00000078401.6	EDN1	2.52805	2.97272	11.0349	11.3051	8.15606	16.2009	2.0958	6.4e-06
ENSG00000078403.16	MLLT10	24.8891	20.4578	20.257	19.4686	13.9746	19.5061	-0.318472	0.211315
ENSG00000078487.17	ZCWPW1	0.364341	0.864411	0.679632	0.420518	0.401424	0.549569	0.177167	0.786012
ENSG00000078549.14	ADCYAP1R1	4.66361	0.553374	3.29039	0.418983	3.45379	0.361314	-0.346125	0.818992
ENSG00000078579.8	FGF20	0	0	0	0	0	0	NA	NA
ENSG00000078589.12	P2RY10	0.274876	0	0	0	0	0	-1.59916	0.748815
ENSG00000078596.10	ITM2A	23.9582	23.1176	35.3334	29.7092	34.1989	32.8113	0.696165	0.0111097
ENSG00000078618.21	NRDC	37.5485	28.4334	39.723	28.6678	42.6424	31.4264	0.133234	0.67384
ENSG00000078668.13	VDAC3	61.6094	71.6646	63.4805	76.9442	64.1168	81.7815	0.0218435	0.943429
ENSG00000078674.17	PCM1	21.3344	19.4626	17.747	24.1633	15.6795	22.2508	-0.124107	0.665847
ENSG00000078687.17	TNRC6C	1.53257	2.02715	1.33926	0.951868	2.10884	0.659955	-0.512968	0.111184
ENSG00000078699.21	CBFA2T2	30.7141	16.897	31.9142	16.3867	43.7861	15.7557	-0.00518355	0.992512
ENSG00000078725.12	BRINP1	3.72089	5.70702	6.90908	8.21836	5.10565	12.6962	0.676245	0.230053
ENSG00000078747.14	ITCH	9.61427	9.62581	10.804	11.8506	9.52011	11.0058	0.172119	0.497198
ENSG00000078795.16	PKD2L2	0.0305111	3.59393e-54	0.0494845	1.80455e-312	0.0246588	3.0462e-56	-0.416402	0.464641
ENSG00000078804.12	TP53INP2	20.6687	47.2017	32.2277	41.1588	26.0216	42.0375	-0.0404986	0.930808
ENSG00000078808.16	SDF4	82.5079	100.012	87.7372	99.7011	87.6976	100.009	0.0360345	0.896095
ENSG00000078814.15	MYH7B	0.510146	0.364982	0.2247	0.491372	0.204991	0.161474	-0.520837	0.449424
ENSG00000078898.6	BPIFB2	0	0	0.024881	0	0	0.0249538	1.30183	0.794457
ENSG00000078900.14	TP73	0.0983508	0.0616767	0.183772	0.139933	0.448853	0.0837101	0.480211	0.617406
ENSG00000078902.15	TOLLIP	72.2887	89.0517	56.18	77.4223	68.0309	73.0808	-0.290098	0.299497
ENSG00000078967.12	UBE2D4	2.78469	2.99397	2.25407	1.78989	2.91367	3.12014	0.206726	0.610844
ENSG00000079101.16	CLUL1	1.87662	0.512053	0.388859	0.256487	0.964088	0.581372	-0.469459	0.524495
ENSG00000079102.16	RUNX1T1	37.7946	29.8222	28.0962	27.322	27.1307	33.9421	-0.295117	0.294207
ENSG00000079112.9	CDH17	0.0203662	0.0561264	0.0237639	0	0.0455998	0.0172573	0.294713	0.924213
ENSG00000079134.11	THOC1	21.7825	17.9511	17.4586	17.4322	16.8077	17.6617	-0.110675	0.69606
ENSG00000079150.17	FKBP7	22.4064	17.1925	20.201	14.8874	18.2264	14.124	-0.0209016	0.94784
ENSG00000079156.16	OSBPL6	0.642003	0.873628	1.8233	1.4978	1.32251	3.05306	1.15002	0.0113803
ENSG00000079215.13	SLC1A3	1.15868	0.152723	0.832114	0.125914	3.03466	0.949731	2.71714	0.0417638
ENSG00000079246.15	XRCC5	78.2467	102.389	84.4094	103.848	79.7605	111.006	0.0363979	0.906895
ENSG00000079257.7	LXN	19.1709	20.2164	30.2185	29.0119	28.7119	28.92	0.449975	0.115238
ENSG00000079263.18	SP140	0	0	0.198337	0	0.0166906	0	-1.59919	0.74881
ENSG00000079277.19	MKNK1	26.4992	18.7393	19.1661	15.1856	21.8247	15.9403	-0.468014	0.11901
ENSG00000079308.16	TNS1	6.42276	4.41063	8.31374	8.96443	7.40276	9.84552	0.770398	0.0147047
ENSG00000079313.13	REXO1	29.4361	43.8422	29.5492	41.4005	35.5723	47.0162	0.0374961	0.911665
ENSG00000079332.14	SAR1A	27.3986	31.6087	26.4238	30.4777	25.7772	31.3481	-0.0436596	0.885568
ENSG00000079335.18	CDC14A	3.32745	3.83892	3.04378	3.98797	3.14244	3.22929	-0.208485	0.584269
ENSG00000079337.15	RAPGEF3	40.1572	38.6094	23.7998	37.3714	31.142	28.2005	-0.438656	0.119124
ENSG00000079385.21	CEACAM1	1.2149	0.771553	0.865853	1.05683	0.906637	1.97819	-0.418245	0.460799
ENSG00000079387.13	SENP1	4.0703	5.6365	3.39894	4.71289	3.77245	6.15397	-0.00946267	0.979895
ENSG00000079393.20	DUSP13	0	0	0.234149	0.454994	0.246352	0.133326	4.77076	0.0371698
ENSG00000079432.7	CIC	49.9549	78.6409	49.5174	57.6888	50.1361	58.5196	-0.310873	0.383573
ENSG00000079435.9	LIPE	3.88027	3.19547	3.87198	2.39446	3.40189	1.80033	-0.366284	0.431129
ENSG00000079459.12	FDFT1	190.81	229.373	226.182	125.406	188.85	166.754	-0.239663	0.476171
ENSG00000079462.7	PAFAH1B3	43.9044	43.9316	38.1279	34.9032	43.1076	37.3389	-0.332525	0.215457
ENSG00000079482.12	OPHN1	4.83239	2.50306	3.09288	2.3704	2.91475	2.13435	-0.0158218	0.971758
ENSG00000079557.4	AFM	0	0.246184	0.407838	0.422423	0	0	-4.72691	0.0475888
ENSG00000079616.12	KIF22	21.4371	36.4415	20.8253	28.2504	20.461	30.5111	-0.213118	0.60875
ENSG00000079689.13	SCGN	0.968329	2.24335	17.2519	18.8856	17.5773	22.812	3.70459	1.78e-11
ENSG00000079691.17	CARMIL1	1.65642	1.32405	3.31584	5.30944	3.6761	4.99514	1.58123	2.52e-05
ENSG00000079739.15	PGM1	14.0667	12.9644	14.6769	10.5393	16.3348	9.82346	-0.116132	0.745865
ENSG00000079785.14	DDX1	35.0627	45.4127	40.2965	62.3266	39.5366	62.9614	0.352454	0.363675
ENSG00000079805.16	DNM2	139.765	189.986	152.323	156.519	153.329	162.627	-0.0696084	0.802441
ENSG00000079819.18	EPB41L2	117.023	85.3531	97.5338	75.1925	91.1748	66.8878	-0.264805	0.438795
ENSG00000079841.18	RIMS1	0.179211	0.0685146	0.133331	0.0611714	0.0982637	0.0562817	-0.769268	0.592007
ENSG00000079931.14	MOXD1	0.498876	0.142493	0.263761	0.186541	0.775377	0.181995	0.764142	0.550613
ENSG00000079950.13	STX7	22.8531	25.0414	22.1175	21.2272	20.9965	23.0255	-0.335851	0.196324
ENSG00000079974.17	RABL2B	12.6906	9.15023	11.2556	9.86662	12.6065	8.16718	-0.176055	0.539803
ENSG00000079999.13	KEAP1	35.7051	51.135	33.0913	54.9623	32.6215	56.6647	0.0426815	0.922331
ENSG00000080007.7	DDX43	0	0	0	0	0	0	0.464486	0.872614
ENSG00000080031.9	PTPRH	0.262057	0.207154	1.58922	0.418865	0.657061	0.303541	0.747607	0.475814
ENSG00000080166.15	DCT	0	0	0	0.00987586	0	0.0124319	-0.137605	0.978033
ENSG00000080189.14	SLC35C2	18.6306	29.0515	18.6142	27.7169	22.0082	25.0636	-0.182337	0.634072
ENSG00000080200.9	CRYBG3	4.29061	3.1581	2.79046	2.06868	2.88367	1.82991	-0.749361	0.013464
ENSG00000080224.17	EPHA6	0.350128	0.14108	0.241973	0.184913	1.11782	0.113625	-0.0740285	0.947083
ENSG00000080293.9	SCTR	0.94081	1.57407	0.312178	2.22383	0.541402	0.809651	-0.797892	0.0903029
ENSG00000080298.15	RFX3	3.01892	1.09548	3.16202	1.24819	3.11515	1.2979	-0.153161	0.81241
ENSG00000080345.17	RIF1	4.72176	4.22284	4.30062	5.24178	5.0698	4.76992	-0.0144826	0.968148
ENSG00000080371.5	RAB21	12.6947	13.1731	12.6511	18.2233	7.21851	13.7972	0.136358	0.736379
ENSG00000080493.15	SLC4A4	0.799303	0.859489	0.340155	0.26156	0.222981	0.333753	-1.68384	0.0030488
ENSG00000080503.22	SMARCA2	9.75132	2.92269	7.77383	2.31764	8.92009	2.12419	-0.0806737	0.918493
ENSG00000080511.3	RDH8	0	0	0	0	0	0	NA	NA
ENSG00000080546.13	SESN1	8.30316	6.1508	12.7359	6.38723	11.298	7.21243	0.26495	0.472266
ENSG00000080561.13	MID2	2.41625	0.674358	1.86834	0.888135	2.45817	0.82849	-0.279684	0.734794
ENSG00000080572.12	PIH1D3	0.519694	0.0955606	0.167169	0.069059	0.179868	0.0560942	-2.23033	0.0900218
ENSG00000080573.6	COL5A3	0.0244073	0.0149355	0.0344981	0.0240638	0.0149097	0.0137752	-0.136626	0.945863
ENSG00000080603.16	SRCAP	20.9772	37.4607	17.0225	30.3241	14.6536	31.6726	-0.352529	0.504631
ENSG00000080608.9	PUM3	8.91719	11.704	8.44483	18.9134	7.94547	14.1531	0.116927	0.808449
ENSG00000080618.13	CPB2	0.297866	0.212981	1.23051	0.978366	0.122299	0.0293188	-2.77552	0.0102871
ENSG00000080644.15	CHRNA3	0.0981986	0.437619	0.763919	0.0483997	0.428002	0.126415	0.204564	0.865854
ENSG00000080709.14	KCNN2	4.32278	4.74627	8.41893	11.353	8.56186	11.8995	1.21574	0.001516
ENSG00000080802.18	CNOT4	5.50703	4.64756	5.94389	4.50656	4.70837	4.2315	-0.193264	0.549321
ENSG00000080815.18	PSEN1	40.6738	42.0984	31.0707	35.1661	31.5896	34.8081	-0.227669	0.373794
ENSG00000080819.6	CPOX	31.3973	37.0972	59.7187	49.1991	56.3924	54.125	0.629057	0.0155226
ENSG00000080822.16	CLDND1	91.3125	83.3638	92.1379	78.1613	97.9356	92.6474	-0.0804644	0.763407
ENSG00000080823.22	MOK	1.46114	2.22717	1.82146	2.28302	2.56443	3.25837	0.0112562	0.98106
ENSG00000080824.18	HSP90AA1	138.548	156.87	177.85	177.102	174.336	185.311	0.235718	0.359203
ENSG00000080839.11	RBL1	1.91203	3.14418	2.4247	3.15107	2.53886	3.76246	-0.476947	0.399991
ENSG00000080845.17	DLGAP4	98.8404	88.8352	102.234	70.7544	98.413	84.9737	-0.245522	0.318216
ENSG00000080854.14	IGSF9B	2.14755	0.433023	1.32946	3.08711	0.856513	2.45155	1.61105	0.000846314
ENSG00000080910.11	CFHR2	0.000135808	0.0811205	0.739036	0.705918	0.164239	0	NA	NA
ENSG00000080947.14	CROCCP3	6.1459	4.46549	6.35169	1.17895	2.38039	0.873949	-0.755487	0.161881
ENSG00000080986.12	NDC80	3.57507	5.68215	3.0379	7.64693	4.27123	5.40169	-0.117398	0.813632
ENSG00000081014.10	AP4E1	1.5796	1.73248	1.26224	2.23618	1.6256	2.2358	0.230432	0.574908
ENSG00000081019.13	RSBN1	5.06964	6.80938	6.37673	6.2926	5.07378	5.9063	-0.149195	0.669418
ENSG00000081026.18	MAGI3	2.83884	3.12181	2.19566	1.86524	3.48888	1.88051	-0.113675	0.773501
ENSG00000081041.8	CXCL2	0.506621	1.05956	0.85003	1.21213	0.823644	1.03329	0.107588	0.891116
ENSG00000081051.7	AFP	5.23873	0.422457	2.09451	0.397466	5.77233	0.120359	0.841317	0.777506
ENSG00000081052.11	COL4A4	0.0848703	0.0458157	0.0296504	0.0738369	0.0594258	0.0211274	-0.750008	0.482156
ENSG00000081059.19	TCF7	3.19284	1.59301	3.17489	2.988	2.93911	2.83226	0.0604947	0.87275
ENSG00000081087.14	OSTM1	19.4522	18.0201	10.7934	13.2581	13.3303	13.766	-0.319193	0.28644
ENSG00000081138.13	CDH7	0.156295	0.24666	0.0821148	0.00792329	0.161549	0.135573	0.327968	0.80428
ENSG00000081148.11	IMPG2	0.119118	0.0655934	0.171787	0.0411064	0.147276	0.0453721	-0.151826	0.898672
ENSG00000081154.11	PCNP	57.4121	58.0892	69.2846	78.4647	67.4129	70.9519	0.330575	0.177428
ENSG00000081177.18	EXD2	8.4041	6.27759	7.77876	4.04909	7.56242	4.54733	-0.204471	0.647407
ENSG00000081181.7	ARG2	7.23316	6.67303	8.4653	6.1541	7.16411	7.22725	-0.00216626	0.994
ENSG00000081189.15	MEF2C	46.6408	93.0748	41.2425	82.5817	41.7512	78.085	-0.317037	0.535683
ENSG00000081237.18	PTPRC	0.0110223	0.0258475	0.0373769	0.115	0.0101066	0	-1.11457	0.698111
ENSG00000081248.10	CACNA1S	0	0.00769711	0	0	0	0	NA	NA
ENSG00000081277.12	PKP1	0.0247446	0.0666077	0	0.075644	0	0.123239	-0.137634	0.978028
ENSG00000081307.12	UBA5	24.1353	22.3179	20.0737	27.1148	23.9455	24.2279	-0.00425633	0.988215
ENSG00000081320.10	STK17B	3.70713	2.1415	4.1443	5.59855	3.52878	5.65082	0.644321	0.154754
ENSG00000081377.16	CDC14B	7.51058	4.95264	5.90652	4.68536	5.34826	4.33558	-0.35791	0.263379
ENSG00000081386.12	ZNF510	3.99449	2.47681	3.32794	3.29653	3.39273	3.61138	0.0418203	0.908193
ENSG00000081479.12	LRP2	0.19406	0.137384	0.40588	0.224019	0.696035	0.119699	3.86788	0.000175357
ENSG00000081665.13	ZNF506	5.32718	2.83194	6.00716	3.90009	5.6636	3.32021	-0.184202	0.692151
ENSG00000081692.12	JMJD4	8.13246	12.3606	5.14773	11.31	4.45114	13.3555	-0.0517344	0.930775
ENSG00000081721.11	DUSP12	12.4506	18.7853	12.4007	18.0092	12.1122	20.1756	-0.0327712	0.949813
ENSG00000081760.16	AACS	16.0404	11.7332	12.5797	13.0999	13.0968	13.189	-0.16357	0.575042
ENSG00000081791.8	KIAA0141	45.9378	56.0751	35.5221	46.2488	40.6831	37.1595	-0.356478	0.194811
ENSG00000081800.8	SLC13A1	0	0	0	0	0	0	NA	NA
ENSG00000081803.15	CADPS2	0.531965	0.30936	0.345844	0.203666	0.537034	0.27827	0.303312	0.657308
ENSG00000081818.3	PCDHB4	0.513115	0.617459	0.675728	0.60848	0.656575	0.301837	0.204825	0.77054
ENSG00000081842.17	PCDHA6	0.737548	0.292781	0.526988	0.161142	0.406822	0.0906037	-0.873608	0.427003
ENSG00000081853.14	PCDHGA2	0.233799	0.194471	0.144165	0.124951	0.0778817	0.00951525	-2.24975	0.135303
ENSG00000081870.11	HSPB11	15.4908	12.3571	14.2501	13.402	13.2275	15.4274	0.0275681	0.940941
ENSG00000081913.13	PHLPP1	9.20926	8.94463	7.12924	6.56997	7.6374	7.70339	-0.137885	0.596293
ENSG00000081923.11	ATP8B1	6.41829	5.6962	6.75093	4.43445	7.40581	3.77894	-0.44404	0.243713
ENSG00000081985.10	IL12RB2	0.335712	0.141562	0.125802	0.0434398	0.150753	0.0115692	-2.29975	0.114026
ENSG00000082014.16	SMARCD3	6.92069	3.77696	5.63199	4.40012	6.30453	4.81493	0.162379	0.705853
ENSG00000082068.8	WDR70	15.4699	13.9119	22.164	14.0205	13.8766	18.764	-0.0619867	0.851258
ENSG00000082074.15	FYB1	0.255085	0.215117	0.197196	0.143692	0.125553	0	-0.877161	0.631747
ENSG00000082126.17	MPP4	0.0242061	0	0	0.0502941	0	0.0208379	1.30227	0.719961
ENSG00000082146.12	STRADB	5.6862	3.67393	6.23847	2.9842	6.63088	3.84462	-0.0325443	0.930645
ENSG00000082153.17	BZW1	109.88	165.625	116.621	164.284	85.2656	162.017	-0.100093	0.818144
ENSG00000082175.14	PGR	0	0.0420513	0	0	0	0	-2.10436	0.663609
ENSG00000082196.20	C1QTNF3	2.02235	0.894751	1.47377	0.462419	1.01155	0.41688	-0.78643	0.486308
ENSG00000082212.12	ME2	16.1525	16.0107	21.7632	28.2875	18.1202	29.9329	0.480227	0.218782
ENSG00000082213.17	C5orf22	10.0251	10.3618	10.6316	10.5896	7.62028	12.7004	0.0734215	0.845822
ENSG00000082258.12	CCNT2	14.9335	18.2409	18.3111	19.6211	21.101	17.3967	-0.132757	0.637414
ENSG00000082269.16	FAM135A	3.78443	3.25702	4.48679	4.31682	4.99366	4.17992	0.55778	0.117737
ENSG00000082293.12	COL19A1	0.0724981	0.0591512	0.979263	0.178995	0.743212	0.0409169	2.06252	0.0991663
ENSG00000082397.17	EPB41L3	13.2079	4.52724	16.2061	5.62887	12.6356	5.77753	0.125402	0.83436
ENSG00000082438.15	COBLL1	1.14888	2.52819	1.48678	0.859873	1.27659	0.995545	0.280044	0.639279
ENSG00000082458.11	DLG3	4.40773	5.38502	8.85408	5.16152	7.73583	2.13137	-0.216321	0.688857
ENSG00000082482.13	KCNK2	0	0	0	0	0	0	NA	NA
ENSG00000082497.11	SERTAD4	0	0	0.198307	0	0.106423	0	2.90022	0.526325
ENSG00000082512.14	TRAF5	6.27892	1.90138	3.65951	1.22808	4.10028	1.52012	-0.541265	0.492559
ENSG00000082515.17	MRPL22	38.4756	31.8532	32.9301	38.2808	34.7225	37.3441	0.0943084	0.750114
ENSG00000082516.8	GEMIN5	3.50343	3.21604	2.78788	5.29252	3.37424	5.15039	0.224081	0.640447
ENSG00000082556.10	OPRK1	0	0.0472815	0.0228862	0	0	0	-1.5725	0.752956
ENSG00000082641.15	NFE2L1	250.022	244.624	164.063	160.009	170.083	158.97	-0.570483	0.0182743
ENSG00000082684.14	SEMA5B	10.7749	10.174	11.0146	6.1374	11.5982	4.67155	-0.42212	0.307777
ENSG00000082701.14	GSK3B	15.8126	20.1436	14.433	19.2838	15.2865	19.0663	-0.0931434	0.767488
ENSG00000082781.11	ITGB5	54.8511	39.7746	58.4516	48.602	64.4142	54.1979	0.402493	0.273339
ENSG00000082805.19	ERC1	12.4687	12.4959	13.3161	13.0586	9.8192	10.3085	-0.258844	0.344966
ENSG00000082898.16	XPO1	35.1887	37.8144	35.6997	34.6119	37.8348	35.3489	-0.0150873	0.95401
ENSG00000082929.8	LINC01587	0	0	0	0	0	0	-1.73973	0.609762
ENSG00000082996.19	RNF13	16.5263	13.5269	12.0614	10.8075	11.1046	11.2274	-0.360756	0.200152
ENSG00000083067.22	TRPM3	0.0552165	0.015578	0.109931	0.338052	0.0283835	0.0225097	-1.13833	0.559538
ENSG00000083093.9	PALB2	1.70483	2.82532	2.10877	2.59723	1.94563	3.92527	0.0461634	0.925046
ENSG00000083097.14	DOPEY1	2.67382	2.61188	1.40204	1.94785	3.47266	2.68002	-0.241522	0.404391
ENSG00000083099.10	LYRM2	6.24249	7.777	7.21868	10.8896	6.25492	9.85082	-0.244369	0.514168
ENSG00000083123.14	BCKDHB	8.80987	13.1357	10.4265	12.9445	10.6979	13.4377	-0.201915	0.537926
ENSG00000083168.9	KAT6A	15.4403	14.2085	16.0136	14.3146	12.51	15.5951	-0.160169	0.530654
ENSG00000083223.17	ZCCHC6	5.50758	4.65299	8.61199	3.9302	5.71932	7.26833	0.115156	0.698932
ENSG00000083290.19	ULK2	8.27385	7.13466	7.59634	7.11097	9.32627	5.47993	0.16787	0.618535
ENSG00000083307.10	GRHL2	0.0290016	0.0470176	0.363252	0.209628	0.496112	0.0876386	3.03944	0.0253104
ENSG00000083312.17	TNPO1	26.4635	27.6174	29.3003	35.1851	28.51	35.0615	0.161435	0.585474
ENSG00000083444.16	PLOD1	147.635	106.463	149.458	103.319	153.297	109.625	-0.0175105	0.955557
ENSG00000083454.21	P2RX5	0.573731	0.774171	0.526118	0.64526	0.950131	0.637586	-0.520227	0.673885
ENSG00000083457.11	ITGAE	20.4802	18.697	16.8672	17.9896	18.6019	22.6088	0.133032	0.660318
ENSG00000083520.14	DIS3	12.5498	11.7687	12.5869	15.7976	11.9463	12.3639	0.065475	0.827959
ENSG00000083535.15	PIBF1	4.43799	3.11897	3.88627	2.70616	3.99539	5.12196	-0.194708	0.602668
ENSG00000083544.13	TDRD3	2.85326	2.35612	3.20957	2.64429	3.37614	2.59389	0.029786	0.938479
ENSG00000083622.8	AC000061.1	0	0	0	0	0	0	NA	NA
ENSG00000083635.7	NUFIP1	1.37043	2.03811	1.38823	2.32008	1.4901	2.56124	0.285526	0.597427
ENSG00000083642.18	PDS5B	25.8407	18.7165	21.9742	19.101	16.639	17.3255	-0.426041	0.142296
ENSG00000083720.12	OXCT1	1.14827	1.17295	1.22396	0.773814	1.71669	0.969374	-0.00778185	0.988683
ENSG00000083750.12	RRAGB	7.86805	9.13406	5.34144	7.35812	8.37827	8.59869	-0.247516	0.461701
ENSG00000083782.7	EPYC	0	0	0	0	0	0	NA	NA
ENSG00000083799.17	CYLD	5.51185	4.47699	4.50643	3.98536	4.34774	3.87828	-0.377375	0.194882
ENSG00000083807.9	SLC27A5	12.7312	13.1285	15.2839	12.096	16.9121	14.6104	0.278378	0.398027
ENSG00000083812.11	ZNF324	3.62374	4.62647	3.35766	3.63926	4.28262	3.80117	0.0200488	0.958518
ENSG00000083814.13	ZNF671	5.52018	5.40204	4.52176	2.79746	4.81925	3.56337	-0.334864	0.390552
ENSG00000083817.8	ZNF416	1.67473	1.03845	1.5594	1.09358	1.25054	0.780527	-0.666875	0.204501
ENSG00000083828.15	ZNF586	3.70262	3.9093	3.31886	4.04954	3.64145	4.12634	0.0630283	0.873214
ENSG00000083838.15	ZNF446	3.45104	3.68258	4.79531	4.57167	5.02321	4.51858	0.314454	0.335184
ENSG00000083844.10	ZNF264	2.42163	2.40981	2.37272	1.98517	2.21435	1.77961	0.135894	0.721639
ENSG00000083845.8	RPS5	738.714	936.152	975.096	1066.7	984.581	1178.31	0.325105	0.271703
ENSG00000083857.13	FAT1	8.56754	10.5023	9.39988	11.7009	13.227	9.41162	0.249694	0.42011
ENSG00000083896.12	YTHDC1	24.6702	21.1806	24.9399	23.4311	24.9901	21.448	0.00235331	0.992417
ENSG00000083937.8	CHMP2B	15.3651	10.2254	13.126	12.0954	12.6158	10.3416	-0.225783	0.438211
ENSG00000084070.11	SMAP2	8.08905	7.14875	7.99191	6.43192	7.39211	7.00536	-0.279398	0.370622
ENSG00000084072.16	PPIE	24.8647	18.5389	24.2505	18.0497	25.3935	22.5269	-0.0884514	0.753518
ENSG00000084073.8	ZMPSTE24	9.50915	14.5685	8.78909	20.4002	9.31004	19.2563	0.173529	0.742546
ENSG00000084090.13	STARD7	34.2939	39.2726	33.5389	45.4425	34.1487	47.7455	0.0764963	0.818056
ENSG00000084092.6	NOA1	10.9043	10.1035	13.3029	10.1238	15.6026	10.7541	0.253759	0.442332
ENSG00000084093.16	REST	10.431	9.8299	11.0992	10.2984	9.81126	11.2941	-0.0631606	0.823739
ENSG00000084110.10	HAL	0.0962094	0.0559443	0.0873871	0.125806	0.46664	0.0522202	-1.34291	0.351202
ENSG00000084112.14	SSH1	17.1496	24.7241	12.1519	27.0142	15.2516	26.6407	0.0246125	0.957247
ENSG00000084207.15	GSTP1	409.041	445.917	460.236	439.549	463.59	454.136	0.0772236	0.753039
ENSG00000084234.16	APLP2	227.153	238.404	290.571	220.812	278.938	241.193	0.229469	0.368885
ENSG00000084444.13	FAM234B	5.85508	3.70378	3.92392	2.01262	4.25892	2.71487	-0.403939	0.417141
ENSG00000084453.16	SLCO1A2	0.733398	0.400815	0.474824	0.598363	0.873997	0.0760301	-0.7286	0.545544
ENSG00000084463.7	WBP11	26.6803	25.3887	25.0964	33.4495	23.2127	37.2143	0.180346	0.637346
ENSG00000084623.11	EIF3I	76.3378	102.847	97.767	110.996	91.3426	114.344	0.236368	0.429986
ENSG00000084628.9	NKAIN1	0.0620459	0.227986	0.665965	0.158513	0.151245	0.277393	-0.125755	0.923377
ENSG00000084636.17	COL16A1	0.12534	0.288436	0.933424	0.851847	0.786672	0.389067	1.81516	0.00253109
ENSG00000084652.15	TXLNA	15.2687	17.538	16.9238	18.8794	16.5525	20.2275	0.188472	0.528505
ENSG00000084674.14	APOB	1.30118	1.25131	1.70787	2.00832	1.35297	0.728246	-0.336967	0.361166
ENSG00000084676.15	NCOA1	5.69231	4.06978	4.24823	3.44464	3.94876	3.67434	-0.507844	0.0698516
ENSG00000084693.15	AGBL5	21.7145	15.1207	23.789	18.6212	25.7231	18.5506	0.162315	0.555714
ENSG00000084710.13	EFR3B	1.77045	1.48822	2.32595	1.31661	2.29465	1.2322	0.0568212	0.890091
ENSG00000084731.14	KIF3C	36.9549	35.6527	37.9744	27.0578	39.1302	24.4735	-0.213651	0.491062
ENSG00000084733.10	RAB10	94.2106	79.9215	97.6169	86.3962	99.4328	99.3028	0.164453	0.507054
ENSG00000084734.8	GCKR	0.156044	0.490533	0.655572	0.192795	0.128498	0.198266	1.46738	0.382499
ENSG00000084754.10	HADHA	52.5736	52.2317	50.5019	50.1771	50.1071	54.0934	0.00166319	0.99466
ENSG00000084764.10	MAPRE3	5.65499	1.6638	9.60219	5.95039	9.87046	4.68172	1.28906	0.0217081
ENSG00000084774.13	CAD	16.1121	19.9431	15.5887	23.0606	15.0126	22.6719	0.136594	0.729046
ENSG00000085063.14	CD59	23.0482	28.5613	65.0019	47.4902	48.8403	62.7909	0.990973	0.000868357
ENSG00000085117.11	CD82	58.2942	107.493	55.2264	98.4882	62.5838	94.3647	0.0321702	0.941321
ENSG00000085185.15	BCORL1	20.8365	10.9294	18.5828	7.85855	19.7804	9.47612	-0.210099	0.637403
ENSG00000085224.21	ATRX	44.1932	31.2088	43.0263	34.9768	49.1465	30.1451	-0.127099	0.722833
ENSG00000085231.13	AK6	15.7661	14.866	14.9176	14.9466	12.6387	20.5738	0.122368	0.790156
ENSG00000085265.10	FCN1	0.0470571	0	0.0396826	0	0	0	-1.59916	0.748815
ENSG00000085274.15	MYNN	3.52838	3.1616	3.95998	4.26824	2.78017	3.31236	-0.129807	0.673374
ENSG00000085276.17	MECOM	63.9618	52.6525	29.3662	28.0585	28.1583	24.1209	-1.10488	0.00161626
ENSG00000085365.17	SCAMP1	11.8641	9.31784	11.9302	11.5566	14.6879	14.6847	0.175141	0.570831
ENSG00000085377.13	PREP	10.8238	15.396	12.9184	16.0458	12.5758	17.0574	0.148412	0.682963
ENSG00000085382.11	HACE1	8.61512	8.01743	9.58301	8.50698	9.79486	8.13062	-0.365183	0.235669
ENSG00000085415.15	SEH1L	8.48542	9.9558	7.04081	13.9017	7.43217	17.6161	0.327389	0.51061
ENSG00000085433.15	WDR47	4.17241	3.36195	4.5035	3.42308	3.21897	2.93582	-0.289292	0.361674
ENSG00000085449.14	WDFY1	14.965	15.1592	15.8951	13.3573	14.065	13.6213	-0.102652	0.702816
ENSG00000085465.12	OVGP1	1.56157	1.13861	3.09311	1.49052	2.61477	1.40048	0.690257	0.238142
ENSG00000085491.15	SLC25A24	10.876	13.0549	7.12278	10.7787	5.92185	11.8565	-0.344217	0.42054
ENSG00000085511.19	MAP3K4	7.6299	4.93228	5.91642	6.03622	7.64581	5.3762	0.048216	0.86533
ENSG00000085514.15	PILRA	1.35773	0.916138	1.6993	1.22709	1.47354	1.67904	-0.765909	0.297498
ENSG00000085552.16	IGSF9	2.84562	1.16593	3.35844	1.73135	3.47558	1.83711	0.436671	0.452272
ENSG00000085563.14	ABCB1	0.679015	0.0103588	0.0509516	0.357453	0.0390647	0.550336	-0.604431	0.680057
ENSG00000085644.13	ZNF213	8.17473	7.57338	6.94312	5.97548	6.57028	5.44621	-0.42413	0.169863
ENSG00000085662.13	AKR1B1	58.5412	52.67	59.5123	45.0175	53.7689	53.2207	-0.0249069	0.928195
ENSG00000085719.12	CPNE3	9.70487	3.57245	12.1582	5.33481	7.64494	5.17323	-0.199989	0.677741
ENSG00000085721.12	RRN3	5.20443	7.05942	4.7136	8.75158	5.49963	9.0511	0.158936	0.731184
ENSG00000085733.15	CTTN	179.158	139.301	148.516	121.415	160.379	116.215	-0.235802	0.326822
ENSG00000085741.12	WNT11	5.54565	8.87377	17.1688	21.9503	16.6576	26.369	1.51965	0.000317549
ENSG00000085760.14	MTIF2	6.70384	11.4901	8.06544	11.1962	8.29043	11.8634	0.406141	0.251621
ENSG00000085788.13	DDHD2	16.252	23.8391	19.6496	20.1104	20.731	21.4353	-0.209776	0.443127
ENSG00000085831.15	TTC39A	1.32834	1.26247	1.40963	1.53107	2.02303	2.1186	0.1664	0.762631
ENSG00000085832.16	EPS15	23.1149	22.3726	23.2379	21.8692	22.7011	32.5862	-0.0473466	0.857202
ENSG00000085840.12	ORC1	1.48396	3.14445	1.86052	2.61165	1.5023	3.12328	0.0366583	0.948076
ENSG00000085871.8	MGST2	51.4407	57.4487	62.4667	66.0833	59.3069	67.1618	0.142228	0.599697
ENSG00000085872.14	CHERP	41.9303	56.9223	43.582	59.5773	41.9536	60.0902	0.0696764	0.849703
ENSG00000085978.21	ATG16L1	12.1749	11.1799	9.10856	13.9025	10.4196	12.6357	0.0358269	0.91693
ENSG00000085982.13	USP40	5.61378	4.23518	4.15401	5.81945	4.54274	4.95744	-0.450865	0.143165
ENSG00000085998.13	POMGNT1	21.0214	15.9234	21.4165	14.1	21.4444	17.548	-0.0362559	0.915172
ENSG00000085999.11	RAD54L	4.46185	2.86734	2.54689	2.24072	2.21845	2.9875	-0.0992431	0.814479
ENSG00000086015.20	MAST2	9.94014	8.50087	9.0339	9.22994	10.775	5.50331	-0.186847	0.606369
ENSG00000086061.15	DNAJA1	87.0779	119.756	73.9714	130.77	71.0451	136.089	0.00643052	0.988842
ENSG00000086062.12	B4GALT1	28.6156	28.4502	31.6236	22.1179	34.2775	22.7434	-0.0437205	0.887539
ENSG00000086065.13	CHMP5	40.6893	34.6807	40.1182	39.7181	40.3399	40.7098	0.158077	0.530505
ENSG00000086102.18	NFX1	6.91957	7.57394	8.25889	8.64604	8.07587	9.13103	0.245125	0.410955
ENSG00000086159.12	AQP6	0	0.0223031	0.0819995	0.0194879	0.0603185	0.00836822	1.47122	0.614833
ENSG00000086189.9	DIMT1	15.6813	21.464	15.0491	27.1517	15.7075	27.6498	0.138607	0.725726
ENSG00000086200.16	IPO11	22.3839	25.8036	19.5171	21.5622	18.7777	25.016	-0.0842461	0.805497
ENSG00000086205.16	FOLH1	0.147554	0	0.0237501	0.0221555	0	0	-1.59916	0.748815
ENSG00000086232.12	EIF2AK1	30.6238	27.0425	40.6296	30.9223	39.6785	28.9136	0.133002	0.594464
ENSG00000086288.11	NME8	0.299995	0	3.42145	0.415798	1.02849	0.42793	3.65693	0.000287735
ENSG00000086289.11	EPDR1	2.89975	3.06406	3.63867	1.9283	2.77737	2.66746	-0.207126	0.595507
ENSG00000086300.15	SNX10	2.09142	0.579777	0.867962	0.551519	1.31414	0.426987	-0.545648	0.374886
ENSG00000086475.14	SEPHS1	38.2714	45.5946	31.9578	33.5667	33.8619	29.7629	-0.456744	0.0852733
ENSG00000086504.15	MRPL28	71.079	61.4759	82.6896	73.5019	79.1346	81.9837	0.297602	0.256366
ENSG00000086506.2	HBQ1	1.23848	3.11822	8.20118	3.9969	10.2911	7.12857	2.26587	0.00290779
ENSG00000086544.2	ITPKC	6.19348	6.08366	7.96172	5.78639	7.12709	5.70287	-0.0130359	0.969388
ENSG00000086548.8	CEACAM6	0	0	0	0	0	0	NA	NA
ENSG00000086570.12	FAT2	0.12602	0.00309182	0.0268545	0.0103453	0.0385683	0.00285146	-0.0599604	0.965488
ENSG00000086589.11	RBM22	25.9327	30.9185	28.0019	29.5341	24.059	32.9832	-0.0870547	0.794489
ENSG00000086598.10	TMED2	104.151	128.218	110.918	117.749	119.729	135.202	0.0871541	0.783047
ENSG00000086619.13	ERO1B	1.61372	1.886	1.03263	1.39412	1.05607	1.48056	-0.389563	0.37751
ENSG00000086666.18	ZFAND6	193.563	143.945	204.266	132.057	225.004	137.135	-0.0213644	0.948062
ENSG00000086696.10	HSD17B2	0.0807567	0.147584	0.407011	0.318488	0	0	-1.73016	0.456395
ENSG00000086712.12	TXLNG	2.33617	2.80641	2.61073	4.3656	2.46214	4.09434	0.333316	0.459042
ENSG00000086717.18	PPEF1	0	0	0	0	0	0.0663901	2.29501	0.639039
ENSG00000086730.16	LAT2	0.796546	0.921375	1.91785	1.57646	1.15108	1.49987	0.655002	0.22018
ENSG00000086758.15	HUWE1	50.8448	45.2714	45.328	35.8684	46.0484	39.5117	-0.148351	0.526726
ENSG00000086827.8	ZW10	4.85367	6.08666	4.386	6.53775	4.58089	5.94322	-0.131408	0.731793
ENSG00000086848.14	ALG9	10.2024	8.29017	8.01076	9.02433	8.15314	6.41579	-0.174109	0.698462
ENSG00000086967.9	MYBPC2	0.14444	0.185685	0.425907	0.388549	0.172308	0.0122337	-0.544289	0.675526
ENSG00000086991.12	NOX4	5.21978	6.46271	6.01706	11.8345	6.43672	12.9815	1.03948	0.0333355
ENSG00000087008.15	ACOX3	11.4566	6.9769	8.15211	9.17826	9.07279	8.30536	-0.122681	0.694938
ENSG00000087053.18	MTMR2	18.2711	18.4749	17.2934	20.2476	14.4593	22.8081	0.013904	0.970803
ENSG00000087074.7	PPP1R15A	44.9031	111.589	69.2354	155.817	66.5144	159.68	0.545043	0.374765
ENSG00000087076.8	HSD17B14	93.8499	71.3328	62.0405	51.7707	73.5015	50.5095	-0.326149	0.326968
ENSG00000087077.13	TRIP6	52.0107	38.2516	69.5365	53.8148	69.3135	56.9995	0.540639	0.095137
ENSG00000087085.13	ACHE	9.56954	15.6232	18.3038	16.5425	23.6805	20.4842	0.654048	0.061142
ENSG00000087086.14	FTL	1127.23	1118.71	1443.42	1352.84	1252.01	1611.6	0.327343	0.238778
ENSG00000087087.19	SRRT	52.8429	85.5173	36.8337	85.6044	39.6369	96.3093	-0.0490344	0.933223
ENSG00000087088.19	BAX	512.075	456.428	604.082	516.214	571.066	524.788	0.169785	0.47607
ENSG00000087095.12	NLK	11.5415	13.4212	15.0347	18.5162	13.7314	17.9285	0.432634	0.178684
ENSG00000087111.20	PIGS	42.7228	40.3365	41.3398	35.2762	37.9697	40.6348	-0.144957	0.568998
ENSG00000087116.14	ADAMTS2	0.949101	0.355288	0.828234	1.12703	1.08669	0.888968	1.76058	0.00211924
ENSG00000087128.9	TMPRSS11E	0.36065	0.969332	0.820096	0.708982	1.63422	1.32585	0.934585	0.12781
ENSG00000087152.15	ATXN7L3	60.6555	95.8803	54.7106	89.082	63.9806	85.7908	-0.177434	0.641946
ENSG00000087157.18	PGS1	68.7295	44.5423	67.7337	43.3584	64.7596	41.1813	-0.124229	0.746541
ENSG00000087191.12	PSMC5	78.8325	98.9344	76.3927	110.584	79.4729	117.273	0.0100765	0.976298
ENSG00000087206.16	UIMC1	10.8744	7.39194	9.80884	8.08082	9.74579	10.1771	0.336894	0.301976
ENSG00000087237.10	CETP	5.38483	9.49171	5.77837	10.3524	6.17216	8.10631	-0.0234237	0.958702
ENSG00000087245.12	MMP2	107.994	102.924	165.422	155.254	168.4	153.81	0.603812	0.00906109
ENSG00000087250.8	MT3	0	0	0	0	0	0	NA	NA
ENSG00000087253.12	LPCAT2	5.41783	4.11249	7.57929	4.84928	7.37811	6.36228	-0.0324902	0.925094
ENSG00000087258.14	GNAO1	0.489415	0.280428	0.382702	0.191381	0.545624	0.156192	-1.4757	0.18216
ENSG00000087263.16	OGFOD1	17.556	27.3861	23.3932	24.1882	19.6477	27.6031	0.0288113	0.945657
ENSG00000087266.15	SH3BP2	61.7215	71.4379	61.3545	44.8407	64.8863	46.1721	-0.193416	0.512109
ENSG00000087269.15	NOP14	7.73531	9.44535	8.32311	13.3034	8.11884	14.5565	0.369795	0.40995
ENSG00000087274.16	ADD1	121.808	105.244	103.84	83.5979	106.478	84.7515	-0.223836	0.336901
ENSG00000087299.11	L2HGDH	5.5568	4.92181	7.33822	3.3761	4.76836	4.80905	0.0776899	0.832291
ENSG00000087301.8	TXNDC16	2.88499	1.94638	3.75365	2.74498	3.58872	2.84062	0.417287	0.282642
ENSG00000087302.8	C14orf166	61.3411	62.6353	67.3141	68.1265	58.9893	70.096	-0.0464361	0.852547
ENSG00000087303.17	NID2	36.0899	35.1492	36.8709	21.5533	47.4404	21.9681	-0.101669	0.81322
ENSG00000087338.4	GMCL1	12.8254	15.1316	14.468	13.8005	17.9714	13.5347	0.0323065	0.905358
ENSG00000087365.15	SF3B2	88.5213	90.3556	93.2738	89.0065	90.4371	88.8345	-0.0626403	0.789402
ENSG00000087448.9	KLHL42	9.13538	11.5763	10.2027	11.6428	9.48848	13.5722	0.250656	0.465684
ENSG00000087460.24	GNAS	964.32	1030.37	1035.31	864.566	1102.15	929.633	-0.046535	0.847298
ENSG00000087470.17	DNM1L	31.2715	34.1763	31.7614	29.0574	31.2828	28.3292	-0.046018	0.857796
ENSG00000087494.15	PTHLH	0.559688	0.168825	0.211751	1.6792	0	2.50363	1.12078	0.537292
ENSG00000087495.16	PHACTR3	0	0	0	0	0	0	2.29503	0.639037
ENSG00000087502.17	ERGIC2	19.6336	20.4661	16.401	18.6764	21.2075	18.7196	0.0440614	0.904608
ENSG00000087510.6	TFAP2C	0.12936	0.101841	0.406886	0.0910786	0.814754	0.0313137	1.5361	0.29697
ENSG00000087586.17	AURKA	9.33545	21.9129	14.3951	23.8745	12.3119	28.7907	0.345256	0.553263
ENSG00000087589.16	CASS4	0.176761	0.826349	0.619259	1.14539	0.517735	1.38329	0.976337	0.333733
ENSG00000087842.10	PIR	11.4773	8.24636	10.4839	6.80411	8.79621	8.86549	-0.060075	0.878024
ENSG00000087884.14	AAMDC	38.0672	38.2205	36.3605	32.9756	37.5465	36.4739	-0.187421	0.540634
ENSG00000087903.12	RFX2	1.26127	0.530387	4.91291	1.77712	5.16143	1.07729	1.22288	0.194794
ENSG00000087995.15	METTL2A	4.65817	5.67069	5.60647	5.27692	5.7181	5.48086	0.0170459	0.956499
ENSG00000088002.11	SULT2B1	0.373174	0.0858349	0.354045	0.207132	0.776281	0.237613	0.948708	0.383253
ENSG00000088035.15	ALG6	5.56242	3.62179	5.44533	4.94646	4.49521	4.30318	0.250732	0.531835
ENSG00000088038.17	CNOT3	33.3216	39.3191	29.8886	39.6674	31.9159	40.8924	-0.0160986	0.962239
ENSG00000088053.11	GP6	0	0.287792	0.0609918	0.118393	0.0667828	0.13178	1.68838	0.546993
ENSG00000088179.8	PTPN4	7.2289	4.92656	5.41244	5.27429	5.6523	2.52286	-0.416315	0.283447
ENSG00000088205.12	DDX18	21.1204	23.7035	16.316	35.4124	16.8018	31.9792	0.0235587	0.960871
ENSG00000088247.17	KHSRP	256.836	329.832	245.19	318.941	260.096	330.483	-0.00275489	0.993194
ENSG00000088256.8	GNA11	27.7225	27.5875	21.4654	24.7377	23.0815	26.1301	-0.12194	0.663129
ENSG00000088280.18	ASAP3	17.7894	10.0069	15.7557	8.11573	15.6639	5.89936	-0.525261	0.372122
ENSG00000088298.12	EDEM2	12.7555	8.49142	10.3917	9.10035	10.9958	9.11549	-0.0701322	0.824674
ENSG00000088305.18	DNMT3B	29.8393	37.1867	29.1775	33.0982	30.0897	35.4471	-0.063541	0.826296
ENSG00000088320.3	REM1	0.205949	0.347135	1.33396	1.28523	1.61384	1.65956	1.68067	0.0194123
ENSG00000088325.15	TPX2	23.3706	49.7797	28.8011	41.9021	24.7102	47.5355	-0.052437	0.916407
ENSG00000088340.15	FER1L4	3.71303	5.22827	4.44411	4.33527	5.17522	4.69652	-0.0378508	0.913512
ENSG00000088356.5	PDRG1	10.3713	13.4563	9.9434	11.8065	10.7213	13.0959	-0.00576096	0.987354
ENSG00000088367.21	EPB41L1	9.95778	2.48253	9.2347	4.66303	10.0959	3.70722	-0.239705	0.693534
ENSG00000088386.16	SLC15A1	0.120034	0.0621545	0.0716514	0.0166779	0.0621396	0	-1.15254	0.66044
ENSG00000088387.18	DOCK9	64.3324	29.0842	31.7842	22.016	34.8646	17.9472	-0.94506	0.0460619
ENSG00000088448.14	ANKRD10	50.0034	45.8903	41.2916	43.6692	52.4273	46.528	0.018196	0.947243
ENSG00000088451.10	TGDS	4.23415	3.9237	5.29559	4.56859	4.70441	4.64588	0.34693	0.338059
ENSG00000088538.12	DOCK3	0.0453013	0.0363785	0.254613	0.0669994	0.274846	0.100654	2.05434	0.0148705
ENSG00000088543.14	C3orf18	7.25515	4.72605	8.69258	4.27443	8.63237	2.70253	-0.247823	0.672963
ENSG00000088682.13	COQ9	22.7184	20.6294	20.6947	29.3684	23.9619	23.8572	0.125412	0.648747
ENSG00000088726.15	TMEM40	0.764417	1.58679	8.62664	10.1849	7.59549	11.4131	3.65805	4.33e-10
ENSG00000088727.12	KIF9	2.78987	3.0741	3.02553	5.51857	3.02792	3.48082	0.462715	0.238321
ENSG00000088756.12	ARHGAP28	54.6287	31.4672	35.4087	19.8958	35.1802	19.2367	-0.787204	0.0676257
ENSG00000088766.11	CRLS1	6.74456	10.371	8.57784	11.6009	9.91052	13.7428	0.346889	0.403394
ENSG00000088782.4	DEFB127	0	0	0	0	0	0	NA	NA
ENSG00000088808.16	PPP1R13B	44.6266	47.9222	28.3586	22.4403	26.4245	17.1389	-1.06346	0.00156632
ENSG00000088812.17	ATRN	11.4937	10.2866	11.6131	9.49866	11.7616	10.0988	-0.135827	0.616484
ENSG00000088826.17	SMOX	22.007	35.2078	51.214	47.6422	47.431	50.6622	0.715639	0.0468237
ENSG00000088827.12	SIGLEC1	0	0.0205077	0.0200668	0.0649257	0.0176792	0	-0.119532	0.962802
ENSG00000088832.16	FKBP1A	524.026	498.471	427.384	401.35	429.462	404.579	-0.32854	0.160106
ENSG00000088833.17	NSFL1C	54.8792	51.7851	55.1062	53.4138	48.803	62.2162	-0.0625066	0.83208
ENSG00000088836.12	SLC4A11	12.9199	12.0717	16.9944	10.3989	15.8852	10.6185	0.152379	0.68165
ENSG00000088854.12	C20orf194	7.2143	8.46764	5.53265	4.85866	5.87064	4.54839	-0.602218	0.0324381
ENSG00000088876.11	ZNF343	2.73335	2.85492	2.54786	2.79305	2.26172	2.90557	-0.173687	0.638073
ENSG00000088881.20	EBF4	20.8723	19.8725	18.3291	13.7959	27.2446	10.9857	-0.268654	0.463382
ENSG00000088882.7	CPXM1	184.613	169.981	119.309	109.762	144.955	96.3919	-0.587668	0.0354963
ENSG00000088888.17	MAVS	21.3481	18.3677	24.6357	19.9461	24.089	21.1334	0.155418	0.550698
ENSG00000088899.14	LZTS3	4.42182	1.70684	4.61774	1.42071	6.01571	1.8649	0.376989	0.571242
ENSG00000088926.13	F11	0.0582166	0.0956228	0.0874449	0.290817	0	0	-4.19006	0.249089
ENSG00000088930.7	XRN2	15.533	18.1325	17.3577	22.7031	16.3146	22.848	0.237186	0.511384
ENSG00000088970.15	KIZ	3.86691	1.37173	4.58353	1.50265	4.2253	1.73517	0.0701382	0.926658
ENSG00000088986.10	DYNLL1	192.59	439.942	178.362	333.651	178.197	357.974	-0.168441	0.754723
ENSG00000088992.17	TESC	2.0062	11.1279	10.5188	15.293	9.91179	14.4062	1.07143	0.107327
ENSG00000089006.16	SNX5	41.2879	53.6013	48.5646	72.0327	48.4294	76.1054	0.411152	0.24028
ENSG00000089009.15	RPL6	766.987	841.408	849.945	976.907	878.068	1022.88	0.2108	0.450967
ENSG00000089012.14	SIRPG	0	0	0	0	0	0	NA	NA
ENSG00000089022.13	MAPKAPK5	12.5524	12.821	11.135	17.7845	11.993	14.9444	-0.120012	0.752498
ENSG00000089041.16	P2RX7	1.20099	0.594906	0.887093	0.116164	1.0018	0.506029	-0.809167	0.359884
ENSG00000089048.14	ESF1	3.86048	4.51781	4.18787	7.11324	4.14583	6.95323	0.270805	0.590381
ENSG00000089050.15	RBBP9	4.06039	5.1664	3.68665	4.15215	3.41388	4.2735	-0.457621	0.243409
ENSG00000089053.12	ANAPC5	29.8332	34.1262	28.194	33.7827	32.3582	38.8132	-0.0642473	0.815178
ENSG00000089057.14	SLC23A2	8.92542	7.99978	5.44291	5.47161	6.12295	5.68087	-0.549599	0.0365911
ENSG00000089060.11	SLC8B1	10.2304	8.34582	13.0703	7.38729	13.0661	7.20317	0.0973712	0.808616
ENSG00000089063.14	TMEM230	52.4603	52.1637	47.0563	49.9899	45.4919	51.9884	-0.085438	0.760758
ENSG00000089091.16	DZANK1	1.21909	1.04044	0.959214	1.30397	0.829173	1.0961	-0.107956	0.81469
ENSG00000089094.18	KDM2B	19.2753	23.202	19.4524	16.9109	20.3404	18.1322	-0.171509	0.528621
ENSG00000089101.17	CFAP61	0	0	0	0	0.326836	0	3.90065	0.418417
ENSG00000089116.3	LHX5	0	0	0	0	0.0165088	0	1.31293	0.792711
ENSG00000089123.15	TASP1	2.63625	3.11924	3.89028	4.75172	4.70743	4.91757	0.353119	0.419374
ENSG00000089127.12	OAS1	0.711529	0.590176	0.721657	1.30746	0.738359	0.815829	0.246518	0.794018
ENSG00000089154.10	GCN1	20.4575	36.7795	28.2919	32.5332	33.8282	27.3018	0.131102	0.598669
ENSG00000089157.15	RPLP0	963.548	1196.31	1240.48	1358.96	1252.85	1478.12	0.305483	0.300853
ENSG00000089159.16	PXN	135.279	138.131	117.162	131.991	126.992	132.707	-0.176879	0.469942
ENSG00000089163.4	SIRT4	1.90806	1.38879	2.08426	1.27368	2.88767	1.77727	0.0883037	0.896044
ENSG00000089169.14	RPH3A	0.0691886	0.162712	0.209623	0.195406	0.254269	0.490887	2.00984	0.0623126
ENSG00000089177.18	KIF16B	3.48279	1.62133	2.73978	3.00369	3.70369	2.26372	-0.0693579	0.880261
ENSG00000089195.14	TRMT6	4.80546	6.78506	3.7971	10.5629	3.98585	10.1251	0.366599	0.523774
ENSG00000089199.9	CHGB	0.0841394	0.212555	0.124638	0.225429	0.257912	0.189616	-0.601018	0.590499
ENSG00000089220.4	PEBP1	40.2052	38.2868	37.5502	39.8641	40.5453	37.4254	-0.22499	0.368982
ENSG00000089225.19	TBX5	0	0.0227868	0.173587	0.114182	0.164025	0.0210206	4.11938	0.112147
ENSG00000089234.15	BRAP	5.38059	6.21981	6.33854	6.30117	6.33827	6.62081	-0.0327244	0.912041
ENSG00000089248.6	ERP29	69.3504	59.0574	66.5013	55.0012	71.1303	57.7284	0.00247747	0.992229
ENSG00000089250.18	NOS1	0	0.0108887	0	0.00398182	0.0216915	0.00341769	1.88065	0.69742
ENSG00000089280.18	FUS	220.387	521.968	174.891	494.107	173.243	506.481	-0.136586	0.824491
ENSG00000089289.15	IGBP1	18.891	13.5162	20.0595	17.1827	21.9372	18.3845	0.261074	0.402147
ENSG00000089327.14	FXYD5	40.3328	69.5033	97.418	119.327	83.7056	125.045	0.969346	0.0291358
ENSG00000089335.20	ZNF302	8.55333	5.27984	6.8665	5.08356	7.22882	4.0698	-0.296483	0.356498
ENSG00000089351.14	GRAMD1A	119.185	109.192	108.469	91.3388	122.047	82.9224	-0.166962	0.559526
ENSG00000089356.18	FXYD3	0.173081	0	0	0.332917	0	0	-2.15544	0.558974
ENSG00000089472.16	HEPH	43.6802	43.9199	48.3312	46.061	50.2503	45.9964	0.175863	0.474568
ENSG00000089486.16	CDIP1	15.2389	16.1495	19.1695	22.3728	21.6589	17.6126	0.397927	0.195997
ENSG00000089505.17	CMTM1	6.02507	4.03551	5.17846	1.757	6.41114	1.3343	-0.545802	0.384707
ENSG00000089558.8	KCNH4	0	0.012762	0.0117771	0	0.0382619	0	2.19211	0.295517
ENSG00000089597.16	GANAB	145.384	159.368	163.895	149.23	157.629	156.037	0.0551773	0.815691
ENSG00000089639.10	GMIP	17.0372	13.6596	19.2766	17.173	20.9004	15.8446	0.372756	0.191087
ENSG00000089682.16	RBM41	6.42034	4.89687	4.65644	6.41775	7.67811	3.92166	0.11567	0.777001
ENSG00000089685.14	BIRC5	9.74746	24.2925	8.92298	22.1027	7.53818	27.3548	-0.0933775	0.878076
ENSG00000089692.8	LAG3	1.60312	1.36689	1.47694	0.941881	0.893431	1.45676	-0.456005	0.339058
ENSG00000089693.10	MLF2	92.8409	121.982	108.283	130.525	112.44	129.12	0.209904	0.519874
ENSG00000089723.9	OTUB2	1.0754	0.503247	0.546417	0.116747	0.401598	0.0907077	-1.09217	0.221559
ENSG00000089737.16	DDX24	15.7271	18.0921	16.3512	21.7034	16.8198	20.3438	0.0920863	0.793056
ENSG00000089775.11	ZBTB25	3.37286	1.66829	2.5366	2.00481	3.03856	2.00271	-0.100651	0.789195
ENSG00000089818.17	NECAP1	13.1387	13.5667	14.1557	15.4137	14.6335	14.254	0.0100079	0.976932
ENSG00000089820.15	ARHGAP4	80.5957	84.8363	84.6839	99.8843	96.6279	89.7785	0.17144	0.482695
ENSG00000089847.12	ANKRD24	0.384716	0.356616	0.358023	0.260301	0.473977	0.48697	-0.226179	0.74839
ENSG00000089876.11	DHX32	14.3904	10.8107	14.1478	12.494	15.208	12.803	0.0323831	0.907732
ENSG00000089902.9	RCOR1	15.8462	11.3757	13.3534	15.1109	13.6359	15.0967	0.142041	0.62249
ENSG00000089916.17	GPATCH2L	27.7669	25.8327	24.5187	26.4773	33.3991	26.5673	0.128021	0.684274
ENSG00000090006.17	LTBP4	256.382	224.26	263.524	210.112	349.487	179.221	0.0449284	0.898892
ENSG00000090013.9	BLVRB	39.2545	31.8185	58.0743	42.0845	63.6372	38.4965	0.363117	0.334036
ENSG00000090020.10	SLC9A1	26.7997	30.3914	31.9721	31.0114	36.3131	31.2474	0.0823034	0.766182
ENSG00000090054.13	SPTLC1	30.8175	42.6878	27.7149	35.8634	27.7884	35.7625	-0.265146	0.376596
ENSG00000090060.17	PAPOLA	62.1411	55.085	66.6655	55.9951	69.0013	61.6793	0.100506	0.685259
ENSG00000090061.17	CCNK	26.8395	27.9552	32.6925	31.9146	32.8001	35.9882	0.167156	0.505607
ENSG00000090097.21	PCBP4	27.3346	21.1073	25.5028	20.1736	24.0847	23.6144	-0.16389	0.556592
ENSG00000090104.11	RGS1	0.421482	0.118651	0.27005	0.0839203	0.795784	0.286177	1.42587	0.361486
ENSG00000090238.11	YPEL3	83.5218	25.684	62.1404	20.1636	70.8529	20.1186	-0.231166	0.746783
ENSG00000090263.15	MRPS33	23.4771	24.4592	30.421	32.3067	28.6802	33.3757	0.481665	0.142905
ENSG00000090266.12	NDUFB2	313.154	294.482	233.752	235.643	263.028	253.88	-0.307178	0.217947
ENSG00000090273.13	NUDC	54.0579	65.2557	57.3015	65.3816	56.0246	74.2854	0.0376018	0.906576
ENSG00000090316.15	MAEA	46.1772	55.3928	39.1035	47.48	38.2955	52.9273	-0.257802	0.421906
ENSG00000090339.8	ICAM1	2.69861	4.04792	3.88957	2.93795	4.24865	2.92757	-0.142242	0.704839
ENSG00000090372.14	STRN4	106.726	117.069	90.1847	102.921	100.437	103.125	-0.0888032	0.731719
ENSG00000090376.10	IRAK3	0.52317	0.503326	0.462686	0.29946	0.356501	0.510945	-0.378191	0.418841
ENSG00000090382.6	LYZ	3.78658	3.80754	3.52592	4.40242	3.57499	4.25426	0.314107	0.531739
ENSG00000090402.7	SI	0	0	0	0	0.00766671	0	1.31295	0.792709
ENSG00000090432.6	MUL1	11.9883	14.4476	9.77179	14.5628	8.25533	14.2647	-0.252481	0.539321
ENSG00000090447.11	TFAP4	4.97969	9.60465	4.14547	7.98606	4.3265	8.99214	-0.16817	0.781981
ENSG00000090470.14	PDCD7	10.304	9.00344	9.4512	9.02249	10.5075	11.4508	0.0211311	0.940398
ENSG00000090487.10	SPG21	26.98	19.7384	21.4818	18.2738	22.2422	21.5667	0.0105538	0.969823
ENSG00000090512.11	FETUB	0.0419641	0.0771991	0.38603	0.18438	0.0387557	0	-2.56245	0.347574
ENSG00000090520.11	DNAJB11	40.1833	82.1245	45.9003	73.5002	42.577	73.1791	0.00597613	0.990367
ENSG00000090530.9	P3H2	15.2558	13.9158	18.9951	13.6227	17.4236	16.1428	0.16094	0.545831
ENSG00000090534.17	THPO	0.221633	0.106911	0.48299	0.148925	0.542624	0.285525	1.26525	0.2924
ENSG00000090539.15	CHRD	0.775898	1.45008	2.57502	2.24465	2.52199	2.19895	1.018	0.0656933
ENSG00000090554.12	FLT3LG	2.28682	0.863525	1.56653	1.67437	1.49523	1.67948	-1.7152	0.475082
ENSG00000090565.15	RAB11FIP3	20.1805	22.6391	18.8558	23.5785	18.9154	21.4309	-0.100306	0.76673
ENSG00000090581.9	GNPTG	27.1221	36.6446	23.7354	25.5169	22.6089	25.3617	-0.355091	0.201528
ENSG00000090612.20	ZNF268	5.02929	5.1191	3.76928	6.81898	4.81131	4.8439	-0.0245995	0.951661
ENSG00000090615.14	GOLGA3	11.4814	15.6684	10.4162	15.9572	12.3283	14.5858	-0.00157803	0.996307
ENSG00000090621.13	PABPC4	58.1247	100.402	64.3321	118.382	63.1365	113.577	0.258006	0.609452
ENSG00000090659.17	CD209	0	0	0	0.04516	0	0	-0.137605	0.978033
ENSG00000090661.11	CERS4	32.7766	15.4276	32.7536	15.9829	32.0965	16.2856	0.177598	0.728478
ENSG00000090674.15	MCOLN1	18.8567	23.2319	12.9678	18.1265	10.3736	21.6873	-0.34652	0.406524
ENSG00000090686.15	USP48	18.7069	15.1457	19.5851	16.392	20.9006	14.9653	0.116956	0.68478
ENSG00000090776.5	EFNB1	4.367	6.48603	13.689	9.37112	12.6336	9.76193	0.996447	0.00884049
ENSG00000090857.13	PDPR	12.5595	20.452	11.1518	16.5667	10.6646	17.6765	-0.166353	0.670266
ENSG00000090861.15	AARS	31.7941	43.8849	37.0053	37.5604	40.7367	43.9326	0.0836499	0.761883
ENSG00000090863.11	GLG1	50.007	39.4183	46.3728	37.0381	47.1958	37.28	-0.108991	0.689879
ENSG00000090889.11	KIF4A	2.55487	7.07337	3.59756	4.81688	2.73592	5.5582	-0.149087	0.7925
ENSG00000090905.18	TNRC6A	13.4251	16.165	11.4296	12.2657	9.18466	14.1968	0.00508477	0.987865
ENSG00000090924.14	PLEKHG2	54.9585	136.463	42.7754	113.716	53.1204	108.543	-0.370497	0.419234
ENSG00000090932.10	DLL3	4.80868	3.32073	7.16422	3.61396	8.00107	3.44888	0.376919	0.471337
ENSG00000090971.4	NAT14	43.9339	23.6436	44.9654	26.4583	44.6212	23.6094	-0.0327125	0.944502
ENSG00000090975.12	PITPNM2	3.63624	9.17431	7.41378	21.0791	8.27369	23.3292	1.29172	0.0440041
ENSG00000090989.17	EXOC1	10.5983	9.43718	9.01593	7.58229	8.11046	8.08948	-0.122443	0.642967
ENSG00000091009.7	RBM27	3.42712	3.19104	3.47396	4.81726	3.06309	4.4974	0.346019	0.404019
ENSG00000091010.4	POU4F3	0.0523897	0.0482204	0.0882912	0	0.0485021	0	1.31293	0.792711
ENSG00000091039.16	OSBPL8	19.0852	26.7592	23.2536	32.4226	22.8799	29.2873	0.295192	0.378401
ENSG00000091073.19	DTX2	15.5819	10.5507	10.9412	7.87961	13.1367	10.6483	-0.181466	0.652306
ENSG00000091106.18	NLRC4	0.108827	0.0428289	0.171217	0.0613003	0.0998902	0.0790124	0.0360577	0.983495
ENSG00000091127.13	PUS7	6.38743	7.76693	6.959	11.4832	5.72245	9.98635	0.151104	0.706086
ENSG00000091128.12	LAMB4	0.0207712	0.0129629	0.017583	0.216966	0.0682149	0.0799742	-1.71786	0.603271
ENSG00000091129.19	NRCAM	0.952598	3.53337	5.1149	4.66079	4.76124	4.40629	1.14342	0.0271649
ENSG00000091136.13	LAMB1	100.267	56.1544	130.34	84.2124	140.417	86.9435	0.450666	0.265856
ENSG00000091137.11	SLC26A4	0.218254	0.118552	0.200943	0.193049	0.198394	0.102926	-0.501068	0.592569
ENSG00000091138.12	SLC26A3	0	0	0	0	0	0	NA	NA
ENSG00000091140.13	DLD	91.6589	102.588	92.8145	106.266	102.818	118.502	0.201755	0.436607
ENSG00000091157.13	WDR7	3.51299	4.64843	3.09189	3.52825	2.49168	4.33821	-0.488344	0.1646
ENSG00000091164.12	TXNL1	21.5977	20.8048	18.8083	24.3886	21.0061	24.0861	0.0147814	0.962954
ENSG00000091181.19	IL5RA	0	0.148593	0.140348	0	0.0857802	0.137803	2.29503	0.639037
ENSG00000091262.15	ABCC6	0.168145	0.288723	0.168367	0.0912193	0.175651	0.0420543	-0.314168	0.802343
ENSG00000091317.7	CMTM6	16.2993	15.285	15.6908	20.2	14.2143	19.0388	0.0224743	0.949328
ENSG00000091409.14	ITGA6	5.79651	3.34464	12.7949	10.9037	12.6123	9.22894	1.22902	0.000463439
ENSG00000091428.17	RAPGEF4	1.30901	2.15808	2.37886	4.23942	1.85156	4.34129	1.21327	0.106582
ENSG00000091436.16	MAP3K20	5.7667	3.96605	5.37913	3.10315	4.9418	3.79848	-0.0429787	0.927055
ENSG00000091482.5	SMPX	0.0713629	0	0	0.175709	0	0	-1.59916	0.748815
ENSG00000091483.6	FH	20.3154	21.3283	17.1275	21.381	17.1638	21.6263	-0.00395702	0.989265
ENSG00000091490.10	SEL1L3	34.7689	27.2125	14.3336	9.04451	20.2526	8.09347	-1.12063	0.0189928
ENSG00000091513.14	TF	10.1012	5.54596	16.9005	15.935	2.78718	0.480135	-2.06532	0.00585947
ENSG00000091527.15	CDV3	50.2623	63.4329	44.513	64.556	45.518	65.9975	-0.0651642	0.850331
ENSG00000091536.16	MYO15A	0.571469	0.197133	0.641374	0.191749	0.692026	0.142793	0.246268	0.738501
ENSG00000091542.8	ALKBH5	22.5507	23.862	25.1914	23.4884	26.0892	26.6516	0.106756	0.669903
ENSG00000091583.10	APOH	4.64071	4.12589	11.3231	14.1321	1.3193	0	-3.09219	0.0957969
ENSG00000091592.15	NLRP1	41.664	34.4504	39.4581	35.0348	49.0055	30.132	0.0012125	0.99664
ENSG00000091622.15	PITPNM3	0.49804	0.652237	0.637365	0.288411	0.690591	0.364131	0.332374	0.601602
ENSG00000091640.7	SPAG7	47.0365	64.3802	52.9621	63.38	48.9735	65.2621	-0.0167755	0.963604
ENSG00000091651.8	ORC6	10.5962	16.3118	13.3934	14.9139	10.7166	15.8799	0.0664231	0.8701
ENSG00000091656.15	ZFHX4	0.00349554	0.463878	0.0243861	0.0141578	0.172498	0.0121642	-0.12866	0.969847
ENSG00000091664.7	SLC17A6	0	0	0	0	0	0	NA	NA
ENSG00000091704.9	CPA1	0.117965	0.0554997	0.703945	0.353261	0.543288	0.359844	-0.141948	0.956735
ENSG00000091732.15	ZC3HC1	20.3559	18.2407	17.5009	16.4998	15.4185	18.5648	-0.190161	0.60036
ENSG00000091831.23	ESR1	0.110151	0.101113	0.0630629	0.0811008	0.137009	0.0436513	-0.336756	0.793185
ENSG00000091844.7	RGS17	2.27922	1.13065	2.10813	0.75407	2.05875	0.642305	-0.165625	0.83208
ENSG00000091879.13	ANGPT2	5.57958	4.35835	20.4825	6.56157	10.323	9.95943	0.873381	0.0726546
ENSG00000091947.9	TMEM101	21.0412	14.8505	20.5896	11.6549	21.4687	15.2381	0.0903745	0.802648
ENSG00000091972.18	CD200	19.7232	9.52095	3.89966	1.94279	5.35368	1.48006	-2.10556	0.000494708
ENSG00000091986.15	CCDC80	5.11741	6.65654	18.3179	17.9414	21.1495	20.0232	1.58773	1.88e-08
ENSG00000092009.10	CMA1	0	0	0	0	0	0	-0.13767	0.964313
ENSG00000092010.14	PSME1	35.8171	34.8074	33.8446	29.0554	33.5338	29.0074	-0.296171	0.276189
ENSG00000092020.10	PPP2R3C	14.9132	12.5846	11.7188	16.7022	11.7057	13.3048	-0.125344	0.757262
ENSG00000092036.18	HAUS4	23.6959	19.0583	22.5705	21.2014	25.9413	20.4605	0.123806	0.71253
ENSG00000092051.16	JPH4	11.7035	6.13047	20.2046	16.0837	23.9335	16.905	1.32581	0.000432764
ENSG00000092054.12	MYH7	0.255977	0.0757939	0.280104	0.105834	0.257259	0.0629152	0.805462	0.45906
ENSG00000092067.5	CEBPE	0	0.27424	0.0629628	0.0367304	0.171955	0.126511	-0.107735	0.968861
ENSG00000092068.19	SLC7A8	8.84113	8.61966	9.2254	3.7138	11.3805	4.18033	-0.201875	0.706317
ENSG00000092094.10	OSGEP	22.9574	38.6527	13.6931	27.8662	19.0019	34.6671	-0.211866	0.618918
ENSG00000092096.16	SLC22A17	70.2835	62.6875	72.7343	65.3112	85.7874	63.4179	0.112155	0.671761
ENSG00000092098.16	RNF31	79.9122	88.7922	86.3216	77.5879	86.9111	83.9633	-0.0486463	0.852468
ENSG00000092108.20	SCFD1	9.41407	10.9115	10.139	13.4969	9.65729	14.2817	0.216265	0.551259
ENSG00000092140.14	G2E3	3.77463	3.88887	6.69442	5.4552	4.80657	4.19608	0.119965	0.704727
ENSG00000092148.12	HECTD1	25.039	34.8885	26.0293	35.4655	21.259	37.5525	0.0231934	0.944258
ENSG00000092199.17	HNRNPC	381.491	535.104	417.351	558.552	370.624	576.907	0.0722114	0.852183
ENSG00000092200.12	RPGRIP1	0.718714	0.03383	0	0.0272323	0.331217	0.0234274	-0.531854	0.724759
ENSG00000092201.9	SUPT16H	34.8481	43.6478	35.1304	42.5624	34.3204	42.8918	0.0341738	0.918923
ENSG00000092203.13	TOX4	32.9139	39.5818	29.7958	37.6342	36.5394	40.753	-0.0710183	0.794551
ENSG00000092208.16	GEMIN2	11.1139	11.6559	12.1931	14.5185	12.4249	13.4145	0.0247937	0.941731
ENSG00000092295.11	TGM1	1.22717	0.737477	1.1641	1.43284	1.42057	1.15046	0.327653	0.594371
ENSG00000092330.15	TINF2	14.9687	22.9663	13.8846	16.2353	17.2213	15.857	-0.00743785	0.98178
ENSG00000092345.13	DAZL	0	0.0316943	0	0	0	0	-0.137618	0.978031
ENSG00000092377.13	TBL1Y	0.63432	0.194151	0.678354	0.291723	0.323862	0.179094	-0.638536	0.324771
ENSG00000092421.16	SEMA6A	63.45	67.7627	68.4269	56.9637	67.9361	53.3863	-0.148947	0.598219
ENSG00000092439.13	TRPM7	4.00296	3.53043	3.43596	4.39179	4.23082	3.72576	0.0224809	0.937877
ENSG00000092445.11	TYRO3	45.9596	33.3798	41.5872	27.928	50.0423	28.4955	-0.163985	0.685142
ENSG00000092470.11	WDR76	1.77732	2.27891	2.47957	1.3695	2.00874	1.80217	-0.0523585	0.890438
ENSG00000092529.23	CAPN3	1.50202	0.691325	0.96426	0.87647	0.460419	1.11481	-0.612994	0.690602
ENSG00000092531.9	SNAP23	87.6363	85.5643	103.999	90.2521	88.1902	126.987	0.142256	0.593933
ENSG00000092607.13	TBX15	0.19293	0.558744	0.421749	0.508362	0.450095	0.32119	-0.056664	0.944825
ENSG00000092621.12	PHGDH	52.0091	43.7877	32.1412	23.2186	34.456	27.6849	-0.612308	0.0392669
ENSG00000092758.15	COL9A3	1.83051	1.87028	6.67815	5.68815	7.85548	5.92258	2.22512	5.67e-07
ENSG00000092820.17	EZR	83.0904	65.2487	78.2789	46.5293	73.5999	46.7436	-0.311673	0.386496
ENSG00000092841.18	MYL6	1273.9	1379.78	1440.94	1382.44	1339.75	1468.88	-0.027815	0.911912
ENSG00000092847.11	AGO1	7.35085	6.96849	6.02439	6.57514	5.41399	6.53429	-0.115498	0.664232
ENSG00000092850.11	TEKT2	0.502146	0.17761	0.441093	0.0380551	0.987132	0.196645	-0.286405	0.852846
ENSG00000092853.13	CLSPN	2.31559	4.67564	1.94506	2.89076	1.38151	3.59838	-0.363713	0.546298
ENSG00000092871.16	RFFL	7.31806	4.65297	7.41279	6.97269	7.6357	6.95865	0.150114	0.663915
ENSG00000092929.11	UNC13D	8.23258	23.2273	22.4035	29.7034	20.6572	34.472	1.20836	0.00232041
ENSG00000092931.11	MFSD11	9.856	13.1464	8.65285	13.6365	8.88754	13.2234	-0.197451	0.753202
ENSG00000092964.17	DPYSL2	20.3423	26.8142	22.8285	16.6893	20.8546	18.0354	-0.230917	0.406134
ENSG00000092969.11	TGFB2	2.84602	2.55128	2.71584	0.878977	8.60809	1.43344	0.668981	0.252981
ENSG00000092978.10	GPATCH2	3.36405	2.47259	2.52489	3.15228	2.77103	2.96425	-0.229635	0.52437
ENSG00000093000.18	NUP50	28.5967	44.636	30.2101	44.2062	35.4696	42.083	-0.119414	0.749512
ENSG00000093009.9	CDC45	7.20514	9.08793	5.48966	6.17394	3.82704	6.30829	-0.521736	0.279348
ENSG00000093010.13	COMT	42.1929	36.4309	44.0393	37.9391	44.3567	38.5339	0.0205349	0.940132
ENSG00000093072.15	ADA2	3.56481	2.73784	4.6226	3.28675	4.93398	3.41213	0.450539	0.219326
ENSG00000093100.13	AC016026.1	0.351522	0.256501	0.250527	0.114519	0.221379	0.145724	0.03855	0.984691
ENSG00000093134.14	VNN3	0	0	0	0.0652138	0	0	-0.137605	0.978033
[truncated: 56,231 more rows]
