# Supplementary material for: MSX2 suppression through inhibition of TGFβ signaling enhances hematopoietic differentiation of human embryonic stem cells
Source: Stem Cell Res Ther. 2020 Apr 5;11:147. doi: 10.1186/s13287-020-01653-3 (PMC7132876; doi:10.1186/s13287-020-01653-3)
Supplement: Supplementary file 2 — Additional file 2 : Supplementary Table S1- S5. Supplementary Table S1: The sequences for CRISPR sgRNAs and genotyping primers. Supplementary Table S2: The source of fluorochrome-conjugated antibodies used in flow cytometry. Supplementary Table S3: The primers used for real-time PCR. Supplementary Table S4: The primers used for CHIP-qPCR. Supplementary Table S5: RNA-seq of CD31+ endothelial cells derived from WT and MSX2−/− hESCs. [file 13287_2020_1653_MOESM2_ESM.zip › Table S4.xlsx]

## Sheet: Sheet1
The primers for CHIP-qPCR.
Target	Forward Primer 5’-3’	Reverse Primer 5’-3’	Genomic locations
SMAD2/3 NC	CCATCCACCTATGAGGCT	GACTGGAATCCGTCTGG	NC_000005.10:c174732466-174732334
SMAD2/3MSX2	GAACAAAGCACTGAAAG	CAAGATGTTAGCGTGC	NC_000005.10:c174732785-174732687
MSX2 NC	GATGACCCCACAGACACAG	TGAGAGTTTGTGTATTGGG	NC_000003.12:c128494532-128494407
MSX2 TAL1	GGTTACTGTAAGTTTTGG	CAGGAAAACATCATATGC	NC_000001.11:c47233612-47233510
MSX2 RUNX1	GCTTTGTCCCAAATACAG	GGCTATTTTCTTGCACAG	NC_000021.9:c35050083-35049971
MSX2 GATA2	GCACATAGCCAAATGCATG	CTGCATGTGTCCTTGAAC	NC_000003.12:c128495195-128495043
MSX2 GATA1	GCTTAGTCCAGATGTCCCTAG	CCTGGTACAGAAGACTAGCTC	NC_000023.11:c48796223-48796071
