# Supplementary material for: MSX2 suppression through inhibition of TGFβ signaling enhances hematopoietic differentiation of human embryonic stem cells
Source: Stem Cell Res Ther. 2020 Apr 5;11:147. doi: 10.1186/s13287-020-01653-3 (PMC7132876; doi:10.1186/s13287-020-01653-3)
Supplement: Supplementary file 2 — Additional file 2 : Supplementary Table S1- S5. Supplementary Table S1: The sequences for CRISPR sgRNAs and genotyping primers. Supplementary Table S2: The source of fluorochrome-conjugated antibodies used in flow cytometry. Supplementary Table S3: The primers used for real-time PCR. Supplementary Table S4: The primers used for CHIP-qPCR. Supplementary Table S5: RNA-seq of CD31+ endothelial cells derived from WT and MSX2−/− hESCs. [file 13287_2020_1653_MOESM2_ESM.zip › Table S3.xlsx]

## Sheet: Sheet1
The primers used for real-time PCR.
Gene	Forward Primer 5’-3’	Reverse Primer 5’-3’
ACTIN	CTCTTCCAGCCTTCCTTCCT	AGCACTGTGTGTTGGCGTACAG
MSX2	TTACCACATCCCAGCTCCTC	CCTGGGTCTCTGTGAGGTTC
POU5F1	CTTGAATCCCGAATGGAAAGGG	GTGTATATCCCAGGGTGATCCTC
SOX2	GCCGAGTGGAAACTTTTGTCG	GGCAGCGTGTACTTATCCTTCT
NANOG	TTTGTGGGCCTGAAGAAAACT	AGGGCTGTCCTGAATAAGCAG
RUNX1	AACGTGCATTCTGAGGGCTGTCAT	CCTGGAGGAGAAGAGGAAAGAGA
GATA2	CCCACCTACCCCTCCTATGT	GCCTTCTGAACAGGAACGAG
TAL1	AGCCGGATGCCTTCCCTAT	GGGACCATCAGTAATCTCCATCT
GATA1	GACAGGACAGGCCACTACCT	CTGCCCGTTTACTGACAATC
