# Supplementary material for: MSX2 suppression through inhibition of TGFβ signaling enhances hematopoietic differentiation of human embryonic stem cells
Source: Stem Cell Res Ther. 2020 Apr 5;11:147. doi: 10.1186/s13287-020-01653-3 (PMC7132876; doi:10.1186/s13287-020-01653-3)
Supplement: Supplementary file 2 — Additional file 2 : Supplementary Table S1- S5. Supplementary Table S1: The sequences for CRISPR sgRNAs and genotyping primers. Supplementary Table S2: The source of fluorochrome-conjugated antibodies used in flow cytometry. Supplementary Table S3: The primers used for real-time PCR. Supplementary Table S4: The primers used for CHIP-qPCR. Supplementary Table S5: RNA-seq of CD31+ endothelial cells derived from WT and MSX2−/− hESCs. [file 13287_2020_1653_MOESM2_ESM.zip › Table S2.xlsx]

## Sheet: Sheet1
The source of fluorochrome conjugated antibodies used in flow cytometry.
Antigen	Fluorochrome conjugated	Clone	Source	Cat#
hAPLNR	APC	72133	R&D systems	FAB856A
hCD31	PE	WM29	BD bioscience	555446
hCD34	APC	8G12	BD bioscience	555824
hCD43	APC	1G10	BD bioscience	560198
hCD45	APC	HI30	BD bioscience	555485
