# Supplementary material for: MSX2 suppression through inhibition of TGFβ signaling enhances hematopoietic differentiation of human embryonic stem cells
Source: Stem Cell Res Ther. 2020 Apr 5;11:147. doi: 10.1186/s13287-020-01653-3 (PMC7132876; doi:10.1186/s13287-020-01653-3)
Supplement: Supplementary file 2 — Additional file 2 : Supplementary Table S1- S5. Supplementary Table S1: The sequences for CRISPR sgRNAs and genotyping primers. Supplementary Table S2: The source of fluorochrome-conjugated antibodies used in flow cytometry. Supplementary Table S3: The primers used for real-time PCR. Supplementary Table S4: The primers used for CHIP-qPCR. Supplementary Table S5: RNA-seq of CD31+ endothelial cells derived from WT and MSX2−/− hESCs. [file 13287_2020_1653_MOESM2_ESM.zip › Table S1.xlsx]

## Sheet: Sheet1
The sequences for CRISPR sgRNA and genotyping primers.
Target	Forward Primer 5’-3’	Reverse Primer 5’-3’
MSX2 sgE2G1	GGGCGTGCGCGGCTTCCGAT	ATCGGAAGCCGCGCACGCCC
MSX2 E2G1 Genotyping	TTAAAGCTAAGTGCTTTCAG	GTCTATGGAACGGGTAGGAT
The sequences for shRNA.
Target	Forward Primer 5’-3’	Reverse Primer 5’-3’
MSX2 shRNA-1	CCGGCCGTTCCATAGACCTGTGCTTCTCGAGAAGCACAGGTCTATGGAACGGTTTTT	AATTCAAAAACCGTTCCATAGACCTGTGCTTCTCGAGAAGCACAGGTCTATGGAACGG
MSX2 shRNA-2	CCGGTGCAGGCAGCGTCCATATATGCTCGAGCATATATGGACGCTGCCTGCATTTTTG	AATTCAAAAATGCAGGCAGCGTCCATATATGCTCGAGCATATATGGACGCTGCCTGCA
Scramble	CCGGCTTCTCCGAACGTGTCACGTTCTCGAGAACGTGACACGTTCGGAGAACTTTTTG	AATTCAAAAAGTTCTCCGAACGTGTCACGTTCTCGAGAACGTGACACGTTCGGAGAA
